# Supplementary material for: Stress-Related Mitogen-Activated Protein Kinases Stimulate the Accumulation of Small Molecules and Proteins in Arabidopsis thaliana Root Exudates
Source: Front Plant Sci. 2017 Jul 21;8:1292. doi: 10.3389/fpls.2017.01292 (PMC5520323; doi:10.3389/fpls.2017.01292)
Supplement: Supplementary file 2 [file Presentation1.ZIP]

Archive with 5 entries (4 files):
- Strehmel revised suppl tables/
- Strehmel revised suppl tables/Revised Suppl Table S1 Roots.xlsx
- Strehmel revised suppl tables/Revised Suppl Table S2 Root Exudates JL140617.xlsx
- Strehmel revised suppl tables/Revised Suppl Table S3 Analytical Characterization.xlsx
- Strehmel revised suppl tables/Revised Suppl Table S4 Root exudate proteome.xlsx
