# Supplementary material for: Stress-Related Mitogen-Activated Protein Kinases Stimulate the Accumulation of Small Molecules and Proteins in Arabidopsis thaliana Root Exudates
Source: Front Plant Sci. 2017 Jul 21;8:1292. doi: 10.3389/fpls.2017.01292 (PMC5520323; doi:10.3389/fpls.2017.01292)
Supplement: Supplementary file 2 [file Presentation1.ZIP › Strehmel revised suppl tables/Revised Suppl Table S1 Roots.xlsx]

## Sheet: Tabelle1
Supplementary Table S1: Analytical Data of Roots after 6h or 24h dexamethasone treatment (and subsequent exudation for 24h into LC/MS-grade water).
	t-test		Fold Change		Raw data
	6h Dex-24h H2O	24h Dex-24h H2O	DD/KR 6h Dex-24h H2O	DD/KR 24h Dex-24h H2O	Exp1_KR51-Rep1_6hDex.24hH2O	Exp1_KR51-Rep2_6hDex.24hH2O	Exp2_KR51-Rep1_6hDex.24hH2O	Exp2_KR51-Rep2_6hDex.24hH2O	Exp3_KR51-Rep1_6hDex.24hH2O	Exp3_KR51-Rep2_6hDex.24hH2O	Exp3_KR51-Rep3_6hDex.24hH2O	Exp4_KR51-Rep1_6hDex.24hH2O	Exp4_KR51-Rep2_6hDex.24hH2O	Exp4_KR51-Rep3_6hDex.24hH2O	Exp1_DD55-Rep1_6hDex.24hH2O	Exp1_DD55-Rep2_6hDex.24hH2O	Exp2_DD55-Rep1_6hDex.24hH2O	Exp2_DD55-Rep2_6hDex.24hH2O	Exp3_DD55-Rep1_6hDex.24hH2O	Exp3_DD55-Rep2_6hDex.24hH2O	Exp3_DD55-Rep3_6hDex.24hH2O	Exp4_DD55-Rep1_6hDex.24hH2O	Exp4_DD55-Rep2_6hDex.24hH2O	Exp4_DD55-Rep3_6hDex.24hH2O	Exp1_KR51-Rep1_24hDex.24hH2O	Exp1_KR51-Rep2_24hDex.24hH2O	Exp2_KR51-Rep1_24hDex.24hH2O	Exp2_KR51-Rep2_24hDex.24hH2O	Exp3_KR51-Rep1_24hDex.24hH2O	Exp3_KR51-Rep2_24hDex.24hH2O	Exp3_KR51-Rep3_24hDex.24hH2O	Exp4_KR51-Rep1_24hDex.24hH2O	Exp4_KR51-Rep2_24hDex.24hH2O	Exp4_KR51-Rep3_24hDex.24hH2O	Exp1_DD55-Rep1_24hDex.24hH2O	Exp1_DD55-Rep2_24hDex.24hH2O	Exp2_DD55-Rep1_24hDex.24hH2O	Exp2_DD55-Rep2_24hDex.24hH2O	Exp3_DD55-Rep1_24hDex.24hH2O	Exp3_DD55-Rep2_24hDex.24hH2O	Exp3_DD55-Rep3_24hDex.24hH2O	Exp4_DD55-Rep1_24hDex.24hH2O	Exp4_DD55-Rep2_24hDex.24hH2O	Exp4_DD55-Rep3_24hDex.24hH2O
1Me-I3COOH	0.526394	0.40728	0.993787	0.729552	33639.8	19224.6	30099.1	32145.7	66906.2	79789.6	69069.5	94897.7	100538	75461.6	49965.9	55451.7	81861.6	10482	66347.3	68783.6	49622	130891	89063.7	87410.7	63519.3	50556.6	67121.3	59681.4	69276.5	56098.6	108707	110096	88299.9	57760	71934.2	112124	88180.5	43281.1	46336.4	48972.7	44393.2	25423.8	44340.6	107085
1MeO-I3MNH2	0	0	0.575326	0.444964	39293.7	51414.5	50789.8	50553.4	207008	169088	157133	188837	185089	204994	32279.1	28050.6	17927	50072.7	144445	159864	115872	112446	75237.5	160664	133618	148581	78767	102490	151635	197962	184121	221734	258333	171160	71824.2	69016.2	97017.3	70428.3	73938.7	91569.3	40652.9	71807.9	81296.9	27220.7
1MeOI3M GLS	0.14793	1.89572e-06	0.699887	0.404987	1.97129e+06	2.65294e+06	1.8325e+06	1.78778e+06	5.6508e+06	4.56274e+06	4.27874e+06	5.67566e+06	5.46905e+06	5.91531e+06	1.60381e+06	1.34223e+06	221018	2.11014e+06	4.0161e+06	4.51557e+06	4.03758e+06	3.79504e+06	2.393e+06	4.66478e+06	6.50177e+06	7.35157e+06	2.65651e+06	4.66899e+06	4.99053e+06	6.07756e+06	5.59455e+06	5.98203e+06	6.84974e+06	5.63947e+06	3.28708e+06	1.58374e+06	3.07761e+06	2.23094e+06	2.42922e+06	2.89904e+06	1.09905e+06	2.34588e+06	2.36068e+06	605844
2,3-DHBA 3-Xyl	0.159543	0.000166726	0.693579	0.511732	64871.3	108833	106732	110262	111177	98420.7	78174.2	87489.9	87976.9	38684	85057.7	62116.1	119780	111539	85798.3	52030.9	52655.8	67165.4	45233.7	45427.5	161622	175328	110415	129678	281381	124468	198931	135780	119003	106806	63006.2	74146.6	79123.8	72837.2	97805	112420	26226	24962.1	33125.2	19808.7
2,5-DHBA Pent	0.010735	0.00015028	0.501346	0.223947	40908.9	62987.9	64926.1	65435.3	98628.2	104071	82540	77420.6	87984	30539.4	47135.5	32830.6	73998.7	72474.5	63575.1	29814.6	29529.7	38789.5	29398.9	26959.3	117658	126615	96143.1	89124.6	402386	233081	338758	212653	173578	135757	37853.9	34818.3	34456.4	50569.4	36283.2	61221.3	11963.4	12158.9	16981.4	5509.47
4MeO-I3CHO	0.968313	0.679119	0.928477	0.801895	732.516	1580.17	613.326	1200.13	13516.6	20925	8036.11	13981.6	21298	13303.7	3201.49	1818.4	3626.53	3787.62	9028.6	13007.2	10785	13399.1	13696.7	24205.1	2881.23	3979.45	2180.89	2925.67	12939.5	9331.73	17421.5	26850.1	18469.2	14220.3	6646.06	7630.58	8345.38	5858.06	15781.9	10244.3	7995.46	9513.77	13666.4	13592
4MeO-I3MNH2	0.286859	0.0146746	0.861271	0.430968	55629.8	54723.2	52177.1	53479.4	134855	134329	147339	103305	118863	153770	53043.3	48739.9	48635.8	55447.3	120061	107653	96863.8	101197	94483.2	105037	46781	46719.2	44522.3	44043.1	115109	143993	124983	124422	125439	127082	36868.3	37340.1	38370.8	31997.2	91795.5	72424.5	47515.8	59958.3	71132.7	55714.4
4MeOI3M GLS	0.100027	0.00107344	0.833882	0.443882	2.56287e+06	2.59212e+06	2.38367e+06	2.34426e+06	3.92209e+06	3.70347e+06	3.9295e+06	3.3606e+06	3.77679e+06	4.47912e+06	2.44609e+06	2.22603e+06	2.04144e+06	2.45589e+06	3.44837e+06	3.07018e+06	3.27495e+06	3.16087e+06	2.82043e+06	3.11724e+06	2.23528e+06	2.23294e+06	1.91439e+06	1.91329e+06	3.73217e+06	4.4619e+06	3.93451e+06	3.90603e+06	4.02536e+06	4.31622e+06	1.59428e+06	1.20637e+06	1.52562e+06	1.05983e+06	2.85741e+06	2.43062e+06	1.36344e+06	1.94732e+06	2.18493e+06	1.79619e+06
6-(Malonyl-GlcO)-I3CO2H	0.000203461	0.000315152	2.21411	2.07126	56284.3	49207.9	43912.8	42944.7	103006	102115	83253.9	92003.4	64891.9	155752	124332	101478	113163	150211	244632	220455	161862	196844	166150	245043	45140.5	49141.7	45686	48725.4	73634.1	74198.3	69826.9	98254.6	77358.5	88259.3	178467	163315	177446	131023	272478	253480	117821	91625	133829	81042.8
7-MeSO-Heptyl-CN	0.0644564	0.00402563	0.501975	0.595169	4200.36	3684.66	3751.92	4171.31	30181.2	50121.9	30215.1	29433.7	46888.1	16093.2	2657.28	3005.08	3209.81	2291.37	18755.5	13669.2	14549.5	14856.6	9184.22	16797.3	12288.1	11633.2	12910.6	15854.6	21810.4	20976.5	33542.9	38953.5	37155.7	31863.9	2970.86	4255.88	3500.57	3010.79	18239	13738.7	17944.1	15587.4	11726.7	15221
7MeS-Heptyl GLS	0.0152701	0.000145607	0.209327	0.0369593	119224	276291	90028.3	87332.4	1.02185e+06	387187	426046	402076	617807	1.19111e+06	37226.4	37052.7	410.491	65554.9	99659.3	319097	141943	148808	17230.2	352559	355619	603824	77575.5	292734	692957	1.29343e+06	382213	1.00584e+06	1.33488e+06	1.25338e+06	44937.8	4913.4	22766.1	19466.6	65067.2	27382.9	25162	14479.6	43426.7	2436.32
7MeSO-Heptyl-NH2	4.80872e-05	2.96951e-05	9.37318	5.89958	4393.1	7286.17	8673.75	9021.89	12695.2	15958.7	12504.5	40108.7	40314.8	6972.11	39967.7	42346.9	39174.6	43179.3	133677	104601	118285	123223	97169.2	110156	11480.9	8805.97	7254.92	9423.23	18380.3	14914.1	21470.5	19292.2	14081	12263.4	49353.6	51330.7	52955.7	47804.5	162884	150332	102905	82303.6	109839	73117.1
8-MeS-Octyl-NH2	0.115183	0.254751	1.96872	0.67236	7519.51	19979.6	12951	13414.2	23510.9	28289.1	46188.1	55842.5	48958.2	21788.6	23977.8	11051.7	24824.1	27647.7	65330.2	49303.6	57556.8	52710	54470.6	39878.5	18340.9	15801.1	12916	18262.4	53919.3	39805.6	39391.4	70475	35073.7	37386	5712.5	11405.6	5670.81	2496.28	23931.1	24788	28854.9	43915.6	50598.9	47586.8
8-MeSO-Octyl-CN	0.0892449	0.00464981	0.526	0.76188	56492.1	62680.8	54149.6	53693.6	342664	551270	347562	329329	491658	209917	31582.6	34896.4	41759.1	36285.3	263272	170683	198815	199320	112961	217180	193886	195168	213851	266773	278309	261761	390209	529415	493695	427663	45845.1	65194	43211.3	44528.2	249660	240450	273749	243824	206388	208899
8-MeSO-Octyl-CO2H	0.636411	0.00627575	1.25227	0.389875	225.895	181.831	265.907	233.928	2896.32	3625.78	1934.69	2415.74	2833.82	1868.94	514.975	811.74	618.464	308.181	3480.46	2781.23	2405.29	2634.69	2357.87	3309.8	1315.64	1962.2	1333.07	2378.64	772.128	2124.86	1988.78	5212.23	2189.03	2662.8	350.584	684.35	306.912	318.622	1321.63	1336.87	919.46	1137.91	1987.78	654.864
8-MeSO-Octyl-CONH2	0.0182171	0.00693768	0.10718	0.0882817	212.439	533.557	532.513	495.811	16727.7	46796.3	13379.9	22603.1	31185.1	7805.95	428.409	383.338	335.323	429.378	1640.69	1776.43	2296.56	1423.48	889.056	1381.63	1124.9	1024.19	819.055	1153.19	10553.6	10447.9	16178.8	25225.3	26876.3	18322.8	258.606	431.813	563.922	421.003	2089.42	2103.03	898.128	2503.87	2945.71	955.92
8-MeSO-Octyl-NCS	0.20883	0.00343305	0.789091	0.510033	500734	381065	482104	483258	702011	1.39222e+06	1.3974e+06	910218	1.19236e+06	994447	351026	465589	466159	243595	1.00809e+06	787806	797847	1.07162e+06	532234	739962	1.15334e+06	762122	1.05669e+06	890764	810223	942500	1.03591e+06	1.10292e+06	935124	991482	367513	369934	335009	274082	717355	702108	1.15908e+06	469674	516721	1.1215e+06
8MeS-Octyl GLS	0.0413934	8.90149e-05	0.441697	0.211868	1.64199e+06	2.97425e+06	1.09917e+06	1.06532e+06	6.60457e+06	4.76207e+06	4.98246e+06	4.87928e+06	5.32127e+06	7.5436e+06	462667	564544	7510.42	705972	2.75184e+06	4.04206e+06	3.24762e+06	3.28461e+06	1.50671e+06	4.64466e+06	3.23412e+06	4.59779e+06	809785	2.71723e+06	5.4787e+06	7.17786e+06	4.32411e+06	6.93714e+06	7.60354e+06	7.30956e+06	598128	58552.2	260284	272475	1.99406e+06	1.85066e+06	1.76709e+06	1.53675e+06	2.46204e+06	320295
8MeSO-Octyl GLS	0.152677	4.67676e-07	0.537808	0.250217	406945	513920	432663	426476	1.69639e+06	1.68244e+06	1.48351e+06	1.43769e+06	1.9082e+06	1.67194e+06	228422	241365	110006	551485	1.22141e+06	1.27123e+06	1.25184e+06	1.01956e+06	506575	1.42785e+06	1.57809e+06	1.86354e+06	845316	1.59594e+06	1.51542e+06	2.04689e+06	1.53509e+06	2.10936e+06	2.41354e+06	2.17458e+06	347199	203760	290822	236671	817443	928328	697231	518421	706209	211893
9,10-Dihydrohydroxy-JA Sulfate	0.447832	0.036634	1.13204	0.626404	38062	41745.2	564.359	27690.5	93213.3	103984	40812.2	42236.9	57235.5	89135.7	13275.4	35268.7	18736.4	16088.4	59802.5	61927.2	61999.3	83584.3	10241.6	69563	42225.6	45376.7	35115.6	39094.9	56156.1	131538	79710.3	59930	69248.9	64487.8	44127.8	42078.5	26689.3	27149.8	82741.5	38234.7	17773.7	27586.8	34482	43776.8
9,12,13-Trihydroxy-10(E),15(Z)- octadecadienoic acid	0.281009	0.00788186	1.54283	6.02689	2604.67	4627.93	2678.21	2972.49	1093.68	393.859	364.896	549.789	744.382	489.479	12683.8	6611.64	3434.13	3539.4	1617.1	1218.72	636.048	684.607	381.506	367.73	6305.03	7186.18	5188.97	7365.24	588.411	467.712	1740.48	1557.46	2790.14	498.992	37988	40262.7	52124.4	24064	5230.32	9417.52	3988.99	9307.48	17888.1	2290.32
9,12,13-Trihydroxyoctadec-10-enoic acid	0.366171	0.00117638	2.21953	30.1378	8439.82	13292	12823.9	11582.1	721.29	705.52	370.009	251.12	762.773	347.819	37010.8	18017	13306.8	14942.9	2022.99	1270.93	586.32	357.239	544.541	582.872	16419.6	19667.5	16525.9	24486.7	1099.39	458.304	2367.89	1019.76	2198.67	230.93	106030	111507	145331	74362	22204.8	34390.3	23704.3	66011.9	71614.4	846.048
Adenosine	0.265776	0.968554	1.00834	1.21004	6715.08	4633.77	7337.33	8333.32	19847.2	55943	45712.7	36678.4	34698.2	14805.8	6633	5586.4	2956.79	1546.95	23255.6	30064.7	17610.7	27404.1	24798.3	17331.2	4174.13	14333.2	6070.53	4635.2	20242	17345.5	28509.9	25519.6	18977.9	15638.1	3647.98	2007.04	2847.17	3454.01	20915	27346.4	18996.5	26580.6	24900.3	23003
Azelaoyl lysoPC	0.416095	0.476017	1.17257	0.670781	512.064	744.012	990.436	974.336	1071.6	584.384	521.472	561.521	1268.4	819.595	804.087	1032.79	1029.35	439.351	2210.85	1601.09	1597.68	458.304	254.016	444.627	558.223	1233.99	1090.55	608.997	868.315	630.449	1465.27	707.616	934.416	686.206	3099.75	2891.53	283.702	2730.9	592.704	711.312	216.72	307.776	363.888	464.401
Camalexin	1.83811e-05	0.0003604	25.4872	8.91697	5992.17	4927.3	4458.51	4986.25	8537.47	6542.62	7911.05	5748.96	14234	8140.83	64299	54114.6	58702.6	67675.3	209017	164733	251470	154743	198683	179342	5106.15	6202.06	6632.87	5066.06	16836.7	12697.8	12468.4	10163.3	8811.62	9903.3	176574	211726	274391	230314	73092.3	93788.2	38140.4	57144.4	73090.7	57680.8
Coniferin	3.00135e-05	6.13496e-07	0.130081	0.0518637	92359.4	127963	136953	139345	445458	351112	360734	298087	395149	269269	15886.4	22953.8	26946.3	21755.5	56817.3	38977.2	46491.5	49740.8	34825.1	48015.7	193860	193641	181204	202797	551211	412429	451911	417811	407101	349107	11551.8	18154.7	16800.6	11825.1	27090	30657.5	18558	20661.8	22888	22900.4
Coumaroylagmatine	0.225993	0.000647109	0.547716	2.5469	178.447	224.216	309.323	348.307	1732.28	4142.21	1419.94	2200.4	4932.82	1469.35	383.734	352.034	509.198	502.776	1862.11	777.117	1615.12	1886.43	1222.8	805.392	324.339	427.71	544.146	557.827	1615.49	1052.02	1196.65	2318.4	2831.14	1700.16	2512	2253.69	2160.73	3179.83	1814.4	4583.48	4385.14	2547.31	6140.91	4702.28
DHCA	0.385535	0.0994762	3.06883	1.06191	357.915	432.483	395.441	377.715	5130.12	5703.53	1498.9	5659.58	980.112	1056.72	1350.51	2000.61	1305.14	996.242	5128.03	3782.36	3614.69	4049.77	2636.01	4503.74	368.411	333.934	382.639	358.066	5723.42	1226.4	7328.83	856.204	8621.76	5162.17	630.504	1189.76	1153.82	797.797	1592.48	1575.82	1057.73	674.352	674.016	2587.12
Esculetin	0.000664795	1.05326e-05	0.24956	0.10769	849.503	1118.86	1162.51	1246.77	3057.87	2492.11	2761.25	1725.36	5150.54	2080.69	542.287	528.613	458.91	417.926	613.872	459.355	497.224	369.6	460.738	489.098	1861.38	2549.35	1528.42	2154.18	6288.91	4998.68	4861.29	4627.71	3673.03	2354.02	325.869	501.373	600.372	470.249	320.208	409.248	241.652	344.218	300.384	300.102
Esculin	0.00126906	5.10364e-05	0.306731	0.176927	6271.09	6610.37	6130.57	6523.63	20780.3	18497.1	17744.2	10213.8	9711.4	20478.2	1587.56	1764.59	1546.87	1295.9	10601.8	6434.63	4814.15	4905.6	2581.01	3530.69	7160.73	7534.55	6854.51	6453.22	11773.4	15774.9	11214	16288.3	19117.9	25856.1	1463.4	2202.94	2354.51	2166.92	2438.45	3587.14	779.5	1699.95	1900.17	1693.1
G(8-5)FA Sulfate	0.231528	0.724658	1.0837	0.947113	64943.8	60241.5	67965.8	67846.2	119616	125385	86033.2	72490.8	73994.3	79922.7	69270.1	67372.9	74713.4	72115.6	192733	155697	126165	105371	64470.1	84031.9	60142.2	57246.7	56263.4	47344.5	64802.5	104776	69525.3	92147	87385.9	99722.2	63474.6	66992.3	71170.1	52819.8	109970	108408	56850.1	58842.5	63748.9	53915.9
G(8-5)G	0.00352457	9.90859e-14	0.29178	0.0540778	847.364	631.126	243.488	1685.06	2557.63	1128.49	1021.44	1183.39	1962.24	943.977	232.777	297.017	210.048	184.724	1133.52	655.311	669.757	412.882	211.714	330.288	3932.75	3432.74	4588.69	4030.9	4709.04	3819.65	3082.98	3690.17	4672.07	3353.4	211.096	219.086	205.397	171.049	286.608	500.64	124.666	208.136	312.533	88.7256
G(8-O-4)FA Sulfate	0.216385	0.407591	0.997359	0.688045	11696.7	19029	26018.1	25079.2	5211.05	4400.26	4870.32	5033.4	120179	2866.42	21764.1	10982.6	8032.83	9917.5	9359.47	3607.81	8830.24	2661.12	1590.92	1886.24	54369.3	43408.5	13361.8	23708.4	6151.32	6402.08	9870	7665.17	7673.23	7951.75	10758.4	20114.5	56134.7	11964.4	2963.04	9299.12	497.616	920.304	1388.35	1736.45
Hexahomo-Met S-Oxide	0.544151	0.186173	1.21613	0.668457	25257.3	26597.8	30502	30005.7	71134.9	91598.5	84715.5	60532.8	68863.9	53514.7	34257.3	30595.4	34987.8	46590.3	84891.8	71575.8	70559.1	81297.3	68137.1	84827.7	39313	42743.3	38623.5	45015.5	104816	86283.5	134044	89306.7	91188.1	78134.6	44409.5	37486.6	35907.7	51569.4	85594.2	100971	58337	58480.5	58734.5	50831.4
I3COOGlc	0.0558534	0.399299	0.868181	0.707273	5140.02	6523.84	6674.04	7209.64	7469.86	5025.89	2789.81	4514.5	5070.89	4568.03	4783.11	4334.1	4530.81	6321.39	6169.63	4702	3507.89	2896.32	2042.37	2389.63	6935.13	7506.17	7418.54	7650.61	9021.7	4782.63	6958.5	5477.88	4160.3	4153.37	13188.2	22509.1	22689.2	13105.9	5503.39	4323.21	1317.12	1226.74	1633.28	2319.07
I3M GLS	0.279937	5.79006e-05	0.797942	0.4137	338695	482398	403726	400674	1.01885e+06	924026	956136	981630	665196	830951	378996	452700	137075	480037	729820	713801	883050	836202	388695	722407	652637	825613	387333	504532	718082	701112	564179	740801	852184	803694	544624	300062	384518	272778	514707	428196	72064.3	180641	287058	70566.9
I3MNH2	4.73775e-06	1.42753e-07	12.2072	14.8805	1135.24	990.985	1299.5	1311.78	1995.84	3698.88	3478.94	4524.34	927.771	2384.49	11542.4	9186.95	7408.27	9743.12	25493.8	22064.7	23705.8	26935.3	23711.2	18312	1679.59	1652.07	1272.99	1662.57	2700.22	1048.75	2430.62	3864.39	1543.4	2318.17	27337.5	25253.1	24479.7	22551.2	43736.4	47749.6	21326.2	16486.3	31379.3	23197.4
Indole-3-carbaldehyde	0.656037	0.0545035	0.560217	0.50556	216.067	287.823	958.321	1639.13	2241.12	2656.97	1538.88	2410.98	3211.58	2378.88	2568.43	1094.74	4181.36	710.835	642.009	1446.6	1039.51	1079.04	608.205	2007.94	740.823	744.674	630.955	1419.5	2598.39	2190.98	4524.5	7073.6	7304.3	4411.01	1463.75	2955.66	2622.8	1692.67	1261.01	1160.31	780.86	663.708	779.694	929.575
Indole-3-carboxylic acid	0.287973	0.0124081	0.697976	0.651295	895.116	1069.84	725.113	1569.05	2036.32	1065.79	1729.73	1356.19	1496.76	1612.74	727.3	709.074	753.133	672.672	1624.02	1326.64	1415.46	1238.16	711.648	2138.14	2108.87	1782.55	1515.58	1820.29	2553.75	1570.13	2970.87	1221.36	2619.46	1987.78	782.271	1357.42	1021.31	938.083	2345.95	1827.17	1106.73	1122.76	1703.46	1513.13
Lariciresinol	0.00608269	1.92842e-05	0.401008	0.176226	1039.34	1314.46	2003.59	1767.09	4536.65	3179.23	2985.24	5095.78	5777.34	3560.85	941.39	109.336	1040.23	865.698	2052.96	1431.77	1023.98	2869.78	1823.16	1451.18	4365.31	4328.9	6457.14	4921.34	15113.3	9180.19	10493.1	5802.72	9877.31	6325.06	225.398	1290.89	1177.75	847.383	2181.8	2808.29	767.424	1074.81	1494.86	1021.1
Lariciresinol Hex	0.00023144	5.35192e-05	0.078287	0.0114402	33856.6	72536.7	74755.8	72256.9	42011.5	18321.6	18624.1	19372	38107.2	12776.4	7998.06	8502.33	6891.07	8152.85	3290.73	2330.83	2343.1	1884.24	426.384	1479.88	168203	170827	127602	151687	130122	61140.1	68267.1	38109.6	39228.2	25143.6	5360	7900.63	5752.8	3077.92	1024.8	1215.98	312.504	396.511	515.504	205.968
Pentahomo-Met S-Oxide	0.0241856	0.50406	1.5264	1.09463	10662.8	11092.6	13464	13292.9	33163.1	37705.8	37187.4	32485.9	36437.3	30138.7	23129.5	19368.8	21992.6	24625.9	64431	58009.7	51426.1	56660.1	44164.1	60989.6	20804.4	19500.5	20161.4	18999.2	48438.1	40455.1	51565.4	36569.2	37138.1	33025.6	25431.7	19486.4	20179.8	23051.7	51343.1	63565.6	36928.9	46053.5	42696.2	39251.8
Phe	0.373887	0.129444	1.7539	1.04856	49399.5	46102.6	44773.3	43565.1	108824	146469	152855	393035	298690	311120	88349.8	108890	58661.1	58826.4	263771	368157	291832	448797	192846	254911	80461.7	70474.7	74376.6	67296.1	142574	131099	176253	173483	144939	146258	137199	156690	152139	131517	128224	149763	200605	98554.8	118884	215619
SAG	0.27322	2.4949e-05	0.43673	0.201349	10061.8	13949.5	16492.2	16538.9	11891.4	13631.5	11101.7	6382.99	6360.46	1727.38	12091.7	6961.11	19710.5	19154.8	7873.3	3080.68	2769.65	2387.3	2462.74	1456.42	19028.8	20783.8	14944.6	14002.4	31083.4	12460.4	25557.9	11623.1	9880.45	8203.67	5093.04	4154.96	3534.49	8866.09	2994.1	2834.35	332.754	411.629	445.964	263.424
Scopoletin	1.02616e-05	2.28122e-09	0.224237	0.0593178	39551.2	47526.8	56462.7	54911.5	70670.1	57719.8	93371.9	55240.4	128516	42420	12444.3	9353.01	14218.9	7015.9	18205.8	12603.7	10019.2	11302.8	13919.3	14003.1	109988	124079	103990	139942	171658	85739	139771	157774	115640	64804.9	4338.8	7023.8	16557.2	5905.78	4145.3	10155.6	4296.43	7195.78	13437.6	10632.4
Scopoletin Hex-Pent	0.0263004	0.0604282	0.74927	0.832591	36799.2	32209.9	35725.3	34652.3	52326.2	45103.6	32296.7	27779	36532.7	38259.8	36165.9	45730	18721.9	18703.5	35441.8	32824.5	24295	27937.1	11003.4	26203.7	28563.9	25759	19764.9	22996.5	27847.3	31569.2	23889.7	19505.3	18634.9	35083	18795.8	20696.1	22386.6	20640.9	17309.6	26531.2	11691.5	19054.1	24365.7	26998.8
Scopolin	3.08092e-07	1.34939e-08	0.0391026	0.00741251	256255	324089	372493	369255	297695	258475	243951	126119	436703	112037	37620.6	42898.2	27440.6	24399.8	13287.8	8421.5	8459.9	5947.54	7426.52	6679.83	670423	620841	513070	542563	758246	522813	553154	372354	322034	222919	8132.84	12459.8	26778.1	10667.6	1553.33	6031.2	1138.94	1771.85	1865.91	929.87
SinGlc	0.436938	0.014745	0.763645	0.410234	5972.98	5652.75	5604.6	5989.42	20516.1	18896.3	16135.7	19465.7	29424.9	23568.7	5048.97	5040.88	5994.01	4760	21580.1	18596.6	16015.1	16285	10736.9	19413.6	6949.77	6812.54	6530.22	5132.35	15244.6	18186.9	19839.2	23868.8	23442.7	22351.1	7930.38	4895.6	4702.17	4250.73	13184.8	12924.9	5784.37	9318.62	8376.94	5217.69
Syringin	1.94614e-05	1.97832e-10	0.0723448	0.0329293	10841.1	21536.2	32288.5	31404.5	46693.4	27950.8	32505.6	23908.3	75798.6	40158	1151.51	2207.96	3313.83	3228.52	2186.02	1669.59	2083.87	2693.04	2399.89	2745.1	39647	36961.2	33001.3	42057.3	64466.3	37290.7	32559.6	39969.2	34349.4	34647.3	1711.2	2536.23	3795.5	956.834	1407.5	3450.94	875.416	982.783	1037.57	726.096
Trp	0.0046516	0.91875	2.36407	0.976249	109950	89360.8	116366	116079	220267	314481	332717	596497	362651	304246	282865	300958	293895	278444	771185	673632	674646	735274	566350	679043	165354	134646	118045	107055	305939	285588	293518	253344	248916	212042	102636	112136	102386	114837	338860	262318	223914	226095	281140	320688
Tyr	0.00254139	0.331165	2.42507	1.28559	79833.1	68133	76841.1	77245.4	145990	195235	217949	264050	219995	184374	162893	153538	190849	165034	487812	471372	463221	462766	369625	431531	82974.7	68842.9	71124.9	60114.4	163336	188753	177295	128072	137903	134624	58797.7	98619.9	66766.9	69240.1	206102	214791	196270	163280	174441	223518
	Color-code		Color-code
	p<0.05		decrease
	p>0.05		increase
