# Supplementary material for: Stress-Related Mitogen-Activated Protein Kinases Stimulate the Accumulation of Small Molecules and Proteins in Arabidopsis thaliana Root Exudates
Source: Front Plant Sci. 2017 Jul 21;8:1292. doi: 10.3389/fpls.2017.01292 (PMC5520323; doi:10.3389/fpls.2017.01292)
Supplement: Supplementary file 2 [file Presentation1.ZIP › Strehmel revised suppl tables/Revised Suppl Table S2 Root Exudates JL140617.xlsx]

## Sheet: Tabelle2
Supplementary Table S2: Analytical Data of Root Exudates collected after 6h as well as 24h dexamethasone treatment (and subsequent exudation for 24h into LC/MS-grade water).
	t-Test				Fold Change*				Raw Data
	DD/KR, 6h Dex (Exp1 & 2)	DD/KR, 6h Dex (Exp3 & 4)	DD/KR, 24h Dex (Exp1 & 2)	DD/KR, 24h Dex (Exp3 & 4)	DD/KR, 6h Dex (Exp1 & 2)	DD/KR, 6h Dex (Exp3 & 4)	DD/KR, 24h Dex (Exp1 & 2)	DD/KR, 24h Dex (Exp3 & 4)	Exp1-KR51-Rep1_24hDex-24hH2O	Exp1-KR51-Rep2_24hDex-24hH2O	Exp1-KR51-Rep3_24hDex-24hH2O	Exp2-KR51-Rep1_24hDex-24hH2O	Exp2-KR51-Rep2_24hDex-24hH2O	Exp2-KR51-Rep3_24hDex-24hH2O	Exp3-KR51-Rep1_24hDex-24hH2O	Exp3-KR51-Rep2_24hDex-24hH2O	Exp4-KR51-Rep1_24hDex-24hH2O	Exp4-KR51-Rep2_24hDex-24hH2O	Exp1-DD55-Rep1_24hDex-24hH2O	Exp1-DD55-Rep2_24hDex-24hH2O	Exp1-DD55-Rep3_24hDex-24hH2O	Exp2-DD55-Rep1_24hDex-24hH2O	Exp2-DD55-Rep2_24hDex-24hH2O	Exp2-DD55-Rep3_24hDex-24hH2O	Exp3-DD55-Rep1_24hDex-24hH2O	Exp3-DD55-Rep2_24hDex-24hH2O	Exp4-DD55-Rep1_24hDex-24hH2O	Exp4-DD55-Rep2_24hDex-24hH2O	Exp1-KR51-Rep1_6hDex-24hH2O	Exp1-KR51-Rep2_6hDex-24hH2O	Exp1-KR51-Rep3_6hDex-24hH2O	Exp2-KR51-Rep1_6hDex-24hH2O	Exp2-KR51-Rep2_6hDex-24hH2O	Exp2-KR51-Rep3_6hDex-24hH2O	Exp3-KR51-Rep1_6hDex-24hH2O	Exp3-KR51-Rep2_6hDex-24hH2O	Exp4-KR51-Rep1_6hDex-24hH2O	Exp4-KR51-Rep2_6hDex-24hH2O	Exp1-DD55-Rep1_6hDex-24hH2O	Exp1-DD55-Rep2_6hDex-24hH2O	Exp1-DD55-Rep3_6hDex-24hH2O	Exp2-DD55-Rep1_6hDex-24hH2O	Exp2-DD55-Rep2_6hDex-24hH2O	Exp2-DD55-Rep3_6hDex-24hH2O	Exp3-DD55-Rep1_6hDex-24hH2O	Exp3-DD55-Rep2_6hDex-24hH2O	Exp4-DD55-Rep1_6hDex-24hH2O	Exp4-DD55-Rep2_6hDex-24hH2O
1MeO-I3MNH2	0.0039495	0.865801	0.000353608	9.8734e-05	11.223	3.97719	15.3741	4.73292	8203.9	71167.5	30412.8	23874.9	24598.9	32979.3	109863	85201.1	52713.3	79872.5	410891	51053.7	330534	434864	448816	543243	316666	470840	365294	415986	13261.5	31179.1	14519.4	132309	15524.1	70229.2	67218	71182	104456	98558.3	93409.6	510368	86953.1	678636	132329	391823	596	661450	271616	403474
2,3 DHBA-3-O-Xyl	0.50706	0.616893	0.0354763	0.00284856	1.17036	0.771408	0.55548	0.35969	148039	56662.6	119165	50107	34480.6	19918	78307.5	81799.4	66763	75706.4	30623.5	33605.3	18036	31325.8	28684.8	8341.29	22247.5	50787.6	25152.5	30244.7	13345.2	12783.8	13804.4	21962.8	13856.5	4714.54	10871.8	23318.8	33988	39761.2	22120	8078.92	15901.2	15873.7	24291.2	9584.64	17355.2	12714.9	26851.8	27936.9
2,5 DHBA-Pent	0.114052	0.820897	0.277442	0.553501	1.56646	0.720727	1.78137	0.858435	186690	55644.5	127433	53928.2	35647	19549.4	79317.6	86931.6	66922	80984.2	107131	96056.2	78476.8	118620	99132.8	59214.5	58807.9	98522.7	65589.7	72019	19966.3	19630.4	23402.8	39166.6	25154.6	31606.5	16190.5	54269.5	61350.6	61829.9	39115.3	21986.9	41324.3	36947.7	46547.5	25525.2	34195.3	27375.4	51628	49135.3
2`-Deoxyadenosine	0.218822	0.0014804	0.00456369	0.000321578	2.61681	2.17699	2.44807	2.77554	52483	6561.98	41941.1	40794.5	32797.7	23910.1	29786.5	38482.7	33843.6	44506.6	126938	131292	68557.9	68926.1	100622	79536.5	116247	105700	95044.2	72953.4	30235.2	27675.1	42110.7	48542.4	35219.9	26855.9	31030.4	43931.8	29753.7	34575.5	104832	8384.75	94883.9	76399.3	100912	62719.5	82623.1	84182.1	59311.4	60200.1
3-Carboxy-1 2 3 4-tetrahydro-beta-carboline	0.106723	0.322362	0.0011422	0.0072853	3.33099	1.19089	5.17869	1.23461	7461.4	22424.3	7367.29	3909.56	3449.23	1724.61	37442.6	36738.1	35580.3	32953.1	26759.5	21945.3	23043	58641.5	60720.5	31639.8	42379.6	49370.9	39912.2	46905.3	3728.63	8337.84	1872.34	43277.3	11170.4	30541.3	38199.5	40861.5	37821.1	35990.1	9261.06	23884.7	72539.1	41097	14877.2	41501.8	32532.1	43431.1	47100.6	47664.3
4HO-I3CHO	0.675213	0.0468353	0.245088	0.943504	1.11839	1.30826	1.12423	1.13714	207431	237294	280758	161058	147720	205986	185643	96134.5	106509	93861	220687	236881	174610	304993	267997	227897	95424.4	112841	117594	133806	128955	109392	170446	209424	225201	178041	165100	128016	163213	111666	174222	110765	220437	215520	225435	148551	164356	171471	209533	241308
4MeO-I3MNH2	0.0985106	0.620863	0.0242014	0.361191	3.04938	1.98573	5.74152	1.58321	825.999	14882.9	6315.33	1992.68	2367.07	1623.23	14051.3	6009.76	4574.33	3894.74	13194.2	3383.32	10030.3	11837.4	14510.8	18093.1	5695.22	7843.7	8913.18	15090.2	2314.7	4991.98	1375.7	17707	1612.78	11680.2	6100.81	5785.77	10041.8	4344.37	8212.97	21735.9	5398.28	20352.4	5002.52	14067.9	713	10810.2	12793.2	16278.7
6-(Malonyl-GlcO)-I3CO2H	0.00221869	0.03271	0.0019874	0.0004336	3.02643	1.61645	5.4426	1.94526	61806.6	28584.7	63169.6	28418.9	18045	4380.81	94632.4	83464.5	85793.3	94959.1	160719	98863.3	95586	208796	229974	149528	156790	147649	194184	219077	22227.8	29978.6	8256.36	52128.8	35879.4	30515.7	47963.4	44896.9	70906.8	61063.2	100148	52394.7	70726.9	85974.8	174099	97106.8	73895.9	88436.9	87798.5	170301
7-MeSO-Heptyl-CN	5.5644e-06	0.000303106	6.26673e-05	4.06036e-05	6.53251	3.31237	4.05629	2.25161	63069.6	34411.1	69392.3	41096.3	36033.4	19405.6	65918.2	54790.9	46746.5	63127	155876	156984	126882	162865	176859	120860	128213	132738	139344	132767	21990.4	30158.8	40218.3	50757.7	28821.7	13728.8	43443.3	48194.1	72197.1	84632.3	191357	247505	196194	147710	193934	125931	204757	198215	187060	200566
7-MeSO-Heptyl-NH2	0.00937594	0.408289	0.000727013	0.0074656	4.418	1.76276	5.10171	1.95849	14754.2	19877.9	28643.5	6478.36	6081.1	7427.19	23983.9	24802.5	16735.3	28381.3	60078.9	23997.3	53084	70492	71175.7	51646.8	31418.1	49168.2	46379.4	55614.1	15161.4	10199.4	6562.68	81412.2	12528.1	30896	13060.4	32532.1	37048.8	53884.4	47278.2	43956.9	107413	71143.7	51188.4	78053.6	16379.9	65160.7	57493.5	70008.8
8-MeS-Octyl-NH2	0.613817	0.678231	0.440492	0.00626282	2.93691	1.63779	2.31815	0.246445	670	212376	71976.8	96135.8	56006.1	57106	709872	343773	364942	705598	47336.5	9413.24	44745.8	265832	251897	333051	97961.9	144866	118964	272524	104300	87442	24440.6	598886	53587.9	59608.2	290494	877268	958936	754435	211400	458588	4005	710444	220474	107318	4119.06	1.42081e+06	1.25157e+06	1.84309e+06
8-MeSO-Octyl-CN	1.69892e-05	0.000648925	0.000566073	0.000312306	4.50102	2.53623	2.74971	1.81622	740588	527757	1.08644e+06	556614	491628	266714	768913	602204	560524	756520	1.38716e+06	1.6377e+06	1.38481e+06	1.59455e+06	1.79173e+06	1.25443e+06	1.19591e+06	1.17787e+06	1.30717e+06	1271826	258798	371188	499032	661192	368354	170881	517334	503961	765111	877000	2.02464e+06	1.56989e+06	1.7588e+06	1.52643e+06	1.96032e+06	1.40962e+06	1.5693e+06	1524644	1.68328e+06	1.73706e+06
8-MeSO-Octyl-CO2H	0.600286	0.792909	0.000194328	0.000328554	1.1582	2.79637	3.04881	2.9076	7095.54	6331.79	9959.48	5484.89	6183.81	4502.83	3311.78	3098.58	3187.22	3931.58	27998.6	31292.6	22968.2	11757.8	14793.9	15189.5	7480.91	7914.56	10981.9	13016	4810.3	9399.19	8563.62	19201.4	11269.6	17870.8	4222.9	3021.09	2999.56	7212.77	13340.8	15036.4	11864.3	9717.58	12074.4	10891.4	575	9627.38	10629.5	11211.1
8-MeSO-Octyl-CONH2	6.76993e-05	3.3157e-05	1.26558e-05	0.000738822	4.78331	5.34287	3.7836	3.90012	6988.27	8791.84	5350.41	5463.17	3414.69	3045.66	7451.46	3529.87	2879.22	4642.67	19376.4	19257.2	19164.6	21537.9	26819.2	30703.9	15555.9	15415	16435.6	16318	2668.37	3909.24	4547.49	7544.99	3343.26	3207.26	2629.31	2380.61	2772.48	3543.62	19093	52652.8	17852.2	16838.8	16343.1	13156	20173.7	16564.2	11921.8	12296.9
8-MeSO-Octyl-NH2	0.0140259	0.723657	0.00256368	0.0508147	4.31775	1.32594	3.7898	1.56126	241509	408559	519838	168457	126975	135876	432416	356253	313371	513055	737675	341266	746591	1.2143e+06	1.14433e+06	807098	426830	619749	611566	822930	244574	177610	131667	1.31289e+06	199954	475324	230278	544319	585762	804629	558638	989540	1.16849e+06	929825	693576	1.12097e+06	210790	710342	788077	953417
9,10-Dihydrohydroxy-JA-sulfate	0.872553	0.65318	0.00397101	0.197936	1.19839	0.819873	4.39514	1.24613	21441.6	20099.2	50581.3	13292.2	6936.84	7212.89	20935.7	24742.6	19833.4	24312.9	48149.1	25687.1	80674.4	84335.8	67034.6	79725.2	25445	30940.8	20241.1	50482.7	6351.93	16202.8	5879.9	17734.8	13093.9	215007	10833.3	19741.4	17438.5	11673.5	18361.6	15424.8	29055.4	19013.2	6557.17	16747	8256.35	22779.1	11282.6	12585.6
9,12,13 Trihydroxy-10(E) 15(Z)-octadecadienoicacid	0.0586333	0.249652	1.21853e-06	0.000250531	2.31347	1.44574	11.0688	4.65403	375806	87532.9	305467	254645	207522	141708	287403	279903	371134	331190	2142159	1.81419e+06	1.99939e+06	3.26314e+06	2973489	3.0979e+06	1.06482e+06	1605412	1.27354e+06	2.62763e+06	176498	229090	171362	775653	559998	293651	208578	212446	298509	324716	680117	524572	661383	547961	690673	344186	417103	205334	373168	365544
9,12,13 Trihydroxyoctadec-10-enoic acid	0.0307043	0.16949	7.75925e-07	8.01706e-06	2.20304	1.45347	11.8775	5.4817	675052	248377	626936	355742	330092	183449	488828	541843	545897	532712	3714701	2980071	3.49264e+06	4.54971e+06	4431291	4438728	2.36854e+06	3.16358e+06	2.72681e+06	4187956	322442	441515	238884	1.19928e+06	889377	470830	468015	548446	666427	805568	1.1145e+06	879502	1.06737e+06	942563	1.31658e+06	703020	824441	548357	941347	981533
Adenosine	0.523064	0.385194	0.441631	0.0596822	1.16171	0.922859	1.22477	0.699795	400016	140233	538918	307227	251193	206232	301379	302139	318342	371070	323015	286656	241660	360922	464619	362046	158075	206897	227312	329591	213848	109948	247623	226297	270000	82827.9	220338	258490	323376	364413	428227	66736.5	287458	223865	403573	157360	309120	126026	270183	266798
Azelaoyl IysoPC	0.00207423	0.00893259	0.0994454	0.301475	2.34806	1.85456	2.25255	0.904489	29384.8	4591.37	13542	5783.9	6167.83	2731.1	47864.6	11624.3	13731.9	11321.2	9750.4	11264.8	15540.4	31331.7	20501.7	11381.4	8633.09	12770.4	10163.9	14819.7	3855.37	5886.86	4817.57	9124.05	4345.19	5279.08	4163.27	7638.31	8405.56	8306.84	9672.46	20297.9	14035.1	7777.22	8790.35	14577.3	24272.3	12798.2	13128.7	16442.5
Coniferin	0.00061453	0.00318099	2.227e-06	2.95217e-06	0.253735	0.278882	0.190167	0.0750734	44023.4	24820.7	32102.9	32526	26936.7	15538.6	36393.3	45525.5	42944.5	50033.1	6146.13	5081.29	4353.33	6187.46	6501.69	3420.64	2757.83	2693.13	4730.34	3883.91	16249	10746.2	14184.7	18610.9	21285.7	4970.65	15184.5	13006.5	27855.9	22276.4	4182.04	3934.53	3787.57	2801.92	6369.46	3551.87	3624.14	3166.62	7587.49	6823.01
Esculetin	0.222561	0.216911	0.00176812	6.03811e-05	0.825765	0.679961	0.0656631	0.132495	6509.54	84372.3	41695.6	140614	143523	118877	47304.8	41317.4	28368.4	22829.9	5170.76	6756.22	2546.97	6589.75	11032.4	10889.3	6340.44	3904.31	4645.83	4587.17	88137.9	135510	78858.7	49051.4	92784.3	50306.8	67837.5	50228.1	50111.5	40310.3	67436.9	70463.1	52343	71074.1	76159.6	30388.5	801	39372	33222.9	35004.1
Esculin	0.0874546	0.00976933	8.09692e-06	2.17066e-06	0.671422	0.578143	0.241907	0.314918	8990.53	7880.02	10003	15683.8	15984.4	13724.9	8512.63	8285.94	9362.59	8496.82	3122.96	2791.61	2449.05	1283.66	2948.35	2950.43	3015.33	2821.9	2275.76	2534.68	8920.61	4213.44	15156.9	6035.4	7903.11	12395.2	8561.62	9107.4	10565.3	8882.27	6119.29	4331.63	5957.66	5338.15	7863.6	4688.87	3513.66	4445.17	5955.43	7067.24
FA dimer	0.0260564	0.147755	1.98489e-05	8.12474e-08	0.510854	0.552585	0.0855672	0.103782	37310.8	19231.2	32661.2	21509.1	16809	13701.7	22076	23456.4	25072.3	23213	1754.56	952.177	238.665	1731.47	2606.39	1781.78	2304.55	2538.87	2884.89	2085.26	16499	24305.4	28273	19284.8	21324	6843.31	19137.5	22672.2	31469.3	26927.3	11895.2	4037.21	10825.5	8148.12	11842.9	9919.66	658	12665.3	14742.7	15083.7
G(8-5)FA Sulfate	0.0132031	0.985468	0.0591825	0.0992959	1.93418	0.930013	2.2186	1.13577	120985	40736	89046.5	46683.3	35410.9	18135.3	106480	103816	112947	108907	103231	92133.2	56768.2	129501	101816	84285.8	116649	127983	108329	153323	17748.8	21756.8	26153.7	32673.8	31445	13004.4	26299.8	58174.1	74616.9	68640.6	58685.6	39452.3	54842.4	39093.8	53215	21909.5	31473.5	48998.6	68940.7	75462.2
G(8-5)G	0.177863	0.155926	0.000145228	0.000169846	0.603394	0.715464	0.47456	0.490624	134748	127883	193285	149399	136638	94532.8	148547	178978	167852	155751	64027.7	77320.9	38717.2	64761.4	68165.3	61540.6	98453.1	76491	82276.3	69593.5	163543	219660	199808	133228	122767	44573.2	207508	235680	297433	244862	129285	12082.7	102294	76776.5	133208	72520.9	46219.8	142064	201747	235705
G(8-O-4)Esculetin	0.00125298	0.000893914	1.68358e-06	1.87868e-05	0.427078	0.56259	0.118611	0.16241	18798.2	19586.1	14148.8	29362.1	34862.4	29927.6	12980.8	14523.6	9994.2	9787.72	1124.94	2893.29	863	2912.51	3720.56	2987.59	2275.43	1543.7	2187.68	1442.84	20284.5	34069.8	49493.2	20485.2	27460.3	38987.6	27056.6	20903.1	18383.7	17786.8	15813	6413.79	13616.4	11917.1	16469.8	12661.7	9329.3	11240.7	11773.7	10861.6
G(8-O-4)FA Sulfate	0.66851	0.350747	0.00656509	0.100515	1.39266	1.21909	2.67289	1.21431	12181.5	2492.17	5899.81	4241.66	2688.7	3146.91	16319.2	15262.4	9875.81	14753.1	19773.9	9804.04	9944.84	11922.8	8174.01	9730.27	17079.1	18504.7	41805.4	17943.4	1483.76	1585.95	3179.85	2646.19	7903.84	1054.97	4250.47	11026.1	12376.4	5775.11	3800.59	1897.63	6172.67	2093.36	4027.2	1208.8	9985.1	8286.78	11257.3	10497
G(8-O-4)G	0.0954763	0.141723	0.000992097	0.000242822	0.58268	0.630822	0.468265	0.45314	71903.7	38285.2	73836.7	49967	43827.6	27026.2	46704.4	55084.4	47671.7	45938.8	23277.2	27049.2	13969.9	22622	21298.8	18520.9	27828.2	20760	22005.6	17530.8	50536.2	70346	63298.5	53531	49426.5	19016.1	60258.6	71871.2	87183.5	69795.2	36880.8	7754.57	31381	24707	49092.8	29256.8	7116.78	36853.4	52512.9	63208
G(8-O-4)S(8-5)G	0.123971	0.242989	0.0021479	6.05231e-05	0.715976	0.822353	0.35276	0.241585	11168.6	4320.97	6547.74	6315.44	5326.01	2756.46	20004	24765.3	19910.6	18019	2088.94	3122.22	1819.39	2118.7	767.622	2017.7	5096.16	2893.07	4546.61	5384.96	7543.45	9499.35	11595.4	6702.73	7391.68	2639.51	30244.5	42758.3	55030.1	31055.2	5382	2452.51	5682.42	2971.57	5311.18	6426.59	6440.48	23575.4	39306.3	37125.3
H-Gly-Phe-OH	0.552192	0.728226	0.000242599	0.00165054	2.13588	1.65287	5.79823	2.44316	853	3439.69	2478.84	3699.11	4392.69	860.153	7798.17	5041.05	4738.23	5294.52	11176.5	7110.16	19483.5	18949.7	15367.3	19147.4	10576.5	14407.7	10843.7	15879.7	473.298	1586.85	874	15705.6	3650.43	18979.2	3789.67	6261.32	5428.68	7708.28	5334.2	5589.36	1586.88	8890.56	7025.4	5596.83	508	10259.3	9792.42	9529.59
H-Ile-Ile-OH	0.276401	0.997171	0.283052	0.00010437	5.08915	1.19287	7.40085	2.84123	601	37.941	684	646.816	438.446	872	2494.16	2731.09	3007.65	2342.6	3204.77	49.3618	872	6030.14	7307.32	8138.71	5210.62	7556.51	7289.63	7585.47	332.553	3294.33	582.892	1462.63	0	33.2635	1922.81	3638.58	2980.2	3073.67	1910.87	2747.96	526.495	3831.48	3147.06	283.315	507	2902.67	4318.78	4621.54
H-Ile-Leu-OH	0.747195	0.561449	0.286591	0.000745017	2.37355	1.11488	3.96715	1.64733	625	652	6370.73	4795.4	14713.5	8144.98	20268.5	22140.8	20854	22289.2	43453	872	12833.2	1634.09	31464.6	49442.7	28359.4	37600.5	33225.9	38785	4895.97	9024.78	928	23466.9	717	9654.86	10087.6	20524.3	19215	27297.1	21510.7	11530.9	921	29782.3	32408.3	614	619	19737.3	24567.4	25645.7
H-Ile-Phe-OH	0.0123053	0.739559	0.063781	0.000133812	2.24037	1.39965	2.35355	1.97613	8022.2	1242.74	8834.58	13110.6	11765.8	7275.35	14461.5	16188.1	15585.7	13437	22254.7	7833.34	8552.88	17418.7	27007.1	26591.4	23995.8	32503.6	29520.7	29856.4	6613.08	9599.83	8528.47	10896.1	3264.9	1901.32	10797.7	13171.5	13431.9	21762.3	15850.9	18071.8	7722.32	19659	24777.9	13327.6	2444.61	15135.8	22099.5	23518.9
H-Leu-Ile-OH	0.548062	0.529605	0.263415	0.0350836	8.99115	2.95962	20.7376	3.35275	526	692	813	514	564	741	878	11806	12338.9	2446.43	30875.4	872	872	872	30415.4	25174.5	20008.9	26811	23020	24764.9	878	7385.37	870	809	764	2714.42	528	620	9855.23	19210	14716.5	994	1000	19701.8	19565.1	936	706	13738.4	17264.2	18994.5
H-Leu-Leu-OH	0.00879431	0.532791	0.035381	8.73895e-05	2.96422	1.57551	3.01157	2.02206	580	6457.09	32452.2	50451.8	41915.9	22752.4	59955	63053.4	64126.5	56636.3	115705	26242.6	52599.5	58634.6	107618	115950	104002	140617	114650	134080	15717.9	22253	22344.4	60365.4	18355.2	25213.3	45522.9	46868.5	59670.3	92703.6	62401.6	69794.7	25259.8	98380.9	86523.5	50679.1	636	77530.1	90323	97125.9
H-Leu-Pro-OH	0.0373091	0.791066	0.000253547	2.65455e-05	1.71678	1.65474	4.7364	3.31058	4589.87	10800.6	30315.1	21202.3	20088.1	10875.8	21231	18450.2	16897	16759	85383.4	45648.1	70525.8	62867.6	79848.5	76131.4	47443.7	64913.2	52106.3	66653.8	22062.4	36586.5	12980.8	47978	13651.3	26103.7	11919	17033.8	19490.4	19985.4	42830.7	29792.1	39860	62123.1	57504.3	33305.1	724	29195.7	31242.2	35026.4
H-Leu-Tyr-OH	0.00858423	0.953489	0.0204695	0.00081996	2.55691	1.50244	2.5649	1.81746	5318.09	2171.77	10749.1	15740.4	12272.6	6702.76	18963.6	17140.2	16978.8	12894.6	31045.2	10241.2	13410.6	14905.2	30080.3	29857.1	26954.4	36392.2	29721.8	32288.2	5746.73	6160.38	8312.08	16350.6	6161.98	7133.01	11865.3	13843.3	16760.2	24681.9	17234.9	15496.9	7778.07	26231.5	24231.5	16759.2	4313.28	20067	25913	27065.6
H-Phe-Ile-OH	0.0156753	0.848859	0.0275847	1.15783e-05	2.83667	1.53328	5.10039	2.38243	2939.5	615.658	2186.63	6784.97	6002.39	3420.63	6729.8	7770.6	7894	7819.38	15981.4	2406.99	5476.72	16457.7	16884.5	20040.4	15726.1	20506.8	18401.7	18740.3	3733.39	5330.56	4523.62	7554.89	613	608	6031.17	6319.23	8043.08	12038.8	10100.7	13321.7	3981.2	16078.3	15546.4	9413.07	630	10133.2	11888.3	12041.1
H-Phe-Val-OH	0.00485153	0.62718	0.00761303	4.15614e-05	2.74849	1.483	3.46683	2.18334	7968.69	1112.4	5775.6	10225.2	10588	5521.85	13691.8	15486.6	14616.6	12340.7	28338.3	9843	14534.3	21088.5	26560.6	31412.2	27235.5	35799.2	29909.3	31897.6	4608.7	7249.56	6714.2	16229.4	6597.13	6043	11837.5	12463.1	13872.8	21954.7	14796	19480.3	8421.31	24111.2	21767.9	17105.7	994	17632.1	21424	21826.2
H-Tyr-Ile-OH	0.0046207	0.486357	0.0013872	5.59186e-06	2.78272	2.01101	4.5578	3.04027	1586.44	1555.42	3160	4832.42	4225.17	2591.63	3334.88	2911.63	3761.69	2966.29	15471.1	4131.49	6342.51	11976.6	14238.2	16317.8	8702.03	10347.6	10078.1	9079.08	3179.64	2883.52	2150.88	7173.13	1080.86	2977.79	3066.73	550	3355.82	5523.07	8271.18	8039.21	4080.79	12081.3	11753.1	7661.29	897	6255.9	6659.91	7076.32
H-Tyr-Leu-OH	0.0161952	0.960055	0.00491072	5.86244e-05	2.99454	1.72505	3.87832	2.34443	1892.33	2764.63	6592.54	9145.73	8868.67	4238.96	11805.6	11821.2	12073	10037.8	27774.7	6747.42	11654.3	15310.6	26697.5	29721.9	22610.4	30243.1	25148.2	30885.1	4100.45	4249.04	3843.47	16514	5088.03	6558.71	9492.97	9324.85	11550.1	19520.4	14118.2	13253.7	5850.23	18305.6	16944.8	13842	3282.73	16993.8	19306.4	20448
H-Val-Ile-OH	0.0150998	0.965491	0.00129092	1.61489e-05	2.33456	1.50406	4.1984	2.36525	16491.2	7504.93	24656.9	33619.1	31623.2	15283.2	37721.7	40392.4	40290.6	34855.5	98425.5	34589.4	47256.9	77780.9	94975.2	95549.5	76198	98946.6	88454.7	96064.2	14606.1	24137.2	17719.4	51945.6	17022.9	19657.2	31430.1	35555.9	39540.7	57240.4	43771.5	37927.5	24122	72424.2	68517.8	43486.2	11630.9	49715.5	63234.2	64029.6
H-Val-Leu-OH	0.707926	0.58906	0.195983	0.000110472	2.67251	1.42987	3.44569	2.33096	664	2339.06	19765.8	28107.2	24107.9	14779	35079.3	37971.3	40508.4	35347.9	86906.7	799	31408.9	39676.1	79354.7	82811	63807.3	89140.3	81763.7	89466.6	5843.02	12630.1	902	40085.5	904	19010.5	17229.4	32309.4	36518.2	51888.7	44891.1	4478.48	588	56670.1	62913.8	648	986	41606.5	56807.7	59463.6
H-Val-Phe-OH	0.00523032	0.790662	0.00886556	6.35606e-05	2.2266	1.42968	2.76122	2.09801	7113.2	2533.57	14960.1	19962.4	17506.6	10712	23264.4	24898.4	24671.9	20513.2	48002.1	18336.7	21370.6	28439.3	42447.3	45652.6	41861.8	54900	47490.1	53080.6	8486.83	13109.7	12559.2	22000.6	10843.7	9841.12	17268.2	19996.9	23524.7	35924.5	26452.6	25656.1	13454.4	34037.1	38188.7	21028.1	4920.49	27493.9	34728.1	35634.3
Hexahomo-Met-S-Oxide	0.540868	0.97394	0.763904	0.183853	0.938267	0.860502	1.01164	0.734933	53737.2	53068.7	113592	41851.6	44935.4	24994.6	48696.6	56221.6	69970.3	80183.5	52987.3	47354	31214.9	69748.9	51791	34902.1	43366.8	68135.8	39715.7	49375.8	38740.2	44733.2	35308.2	58383.7	36882.2	42042.9	32927.3	62573.1	54988.4	84792.7	45857.4	20754.1	58611.1	29938.7	62196.3	24657.6	37470.8	38589.5	62572.4	101820
I3MNH2	0.0156158	0.585647	0.000394512	4.11628e-05	7.61971	3.75716	26.475	13.8139	333.584	12010.3	3859.45	1543.73	2602.16	5690.32	14404.9	13923	4804.61	11220.6	106106	13314	46676.9	90236.9	108747	80834.5	142098	185588	166231	181100	2526.06	4610.45	2241.85	21433.3	1969.48	14610.3	10059.7	11289.6	23763.4	17406.9	10134.8	40315.8	10721.9	50711.4	14062.3	47947.9	1824.23	66207.6	41609.8	74303.7
Indole-3-carbaldehyde	0.233943	0.873917	0.395999	0.000164033	1.2538	0.90188	1.0234	1.84533	127877	31983.3	116173	101484	79312.2	102549	55497.7	66088.4	60666.8	74428.1	137072	153911	67636.4	90609.9	99478.8	109328	120113	112910	136588	113793	62144.3	21529.5	109618	77628.5	92547	39736.9	55623.5	99834	114067	107784	89456	49000.8	97763.4	72587.7	134536	85791.7	88054.1	58916.1	99192.2	114749
Indole-3-carboxylic acid	0.771596	0.0131163	0.0149101	0.561804	1.01299	0.732619	0.774002	1.01268	183391	147958	132474	218659	157519	155266	84594.5	129122	126648	168644	109405	135451	66326.9	136580	132691	100373	164703	123950	129500	129514	140752	105066	173323	87071.5	204277	49321.7	212603	161975	202588	171578	146480	45646.7	134884	114129	156246	84074	147640	126481	123277	155599
Kaempferol 3-O-Rha(1-2)Glc 7-O-Rha	0.309969	0.399238	0.0413481	0.419691	0.967011	1.18822	2.26153	1.02335	1686.38	1023.24	1368.69	562.074	212.865	286.165	13996.6	12674.9	8098.12	15102	3133.13	971.942	2281.29	1820.12	950.986	1765.12	20788.9	15237.3	12057.1	11234.5	553.022	1697.86	702.597	926.354	878.688	1872.16	11650.2	15930.1	11681.6	3839.33	406.214	1032.11	1112.26	761.224	556.443	984.272	7895.58	21204.9	13983.3	13739.9
Lariciresinol	0.38302	0.280693	0.0105676	0.423864	0.760301	0.728312	0.538675	0.961603	85052.8	46080	70726.7	36992.5	38055.4	23789	38566.2	57256.9	39453.8	41916.3	29189.6	32704.6	11961.7	19936.7	25384.9	14005.1	54955.8	43463.6	34782.2	18712.8	58157.1	50107.7	66997	47355.5	37321.3	16204.9	40685.1	72999.9	72597.1	61108.5	48306	13520.1	39502.4	34599	53037.9	23557.6	2027.97	46143.4	51236	56471.8
Lariciresinol Hex	0.0204185	0.0905881	0.00803574	3.81833e-06	0.65277	0.494357	0.496483	0.246195	5039.16	1632.97	2900.21	1659.43	1854.87	827.803	7862.77	9496.17	7461.34	7869.38	1000.93	851.208	888.094	856.694	916.784	657.319	1845.58	1490.63	2087.85	2027.6	1493.5	1280.4	2240.8	1908.6	1463.42	1372.4	2662.22	5797.88	7054.78	4195.01	864.627	1744.57	784.78	543.599	1160.08	1065.56	592	1748.95	3191.11	4042.87
Pentahomo-Met S-Oxide	0.0205379	0.666936	0.0348777	0.552919	1.73731	1.08946	1.9004	1.08703	25203.1	20045.4	42416	11513.6	13335.6	5978.87	21497.8	22445.2	32593.3	30596.2	33041.4	30395.7	24429.6	65896.1	41074.7	28744.4	25040.5	32628.2	25091.9	32565.7	11610.7	11494.3	9022.31	18995.6	12517.9	12752.8	8431.85	18499.5	17387.5	23915	24671.2	11922.7	34449.5	17247.7	27368.5	16634.4	11497.2	15098.2	23999.3	26722.2
Phe	0.409347	0.192129	0.0334157	0.982392	0.610485	0.597192	2.9236	1.02964	22221	165017	236627	86022.3	122868	44834.9	222960	178793	194328	193948	273394	81416	199567	473744	400536	337316	141755	202489	197296	268708	115833	172362	37953	301098	200081	244254	175349	425622	313140	277125	184043	63831.9	81974.9	145396	234744	40652.7	13064.3	82229.1	270273	281769
Scopoletin	0.153444	0.317648	4.68298e-07	7.31214e-08	0.756077	0.938842	0.10734	0.20277	2.60026e+06	1.93462e+06	2620128	1.76086e+06	1.47083e+06	1.14841e+06	1.87675e+06	1.80536e+06	1.89319e+06	1.91809e+06	167421	318359	135639	229252	264582	140049	400944	363487	421519	337680	1.17793e+06	1.46093e+06	1.79261e+06	1.26024e+06	1.34809e+06	717070	1.43581e+06	1.45479e+06	1.64762e+06	1664973	1.19345e+06	802882	1.1231e+06	848995	1.32672e+06	658774	1.27992e+06	1.39196e+06	1.52071e+06	1.60391e+06
Scopoletin Hex-Pent	0.0172001	0.12469	0.00373755	0.139661	2.08347	1.32201	2.74903	1.46289	43791.2	15815.2	32987.9	20195.7	17886.9	10799.8	41626.7	38305.8	34199.8	35914.2	47555.8	50196.8	31604.6	78164.8	54493.5	69458.2	31396.6	57007.7	51568.3	65654.3	11351.7	15169.5	18434.9	25403.5	27074.6	9265.55	22098.5	31417.3	46133.4	49300.9	39126.2	17077.8	37252	32761.6	47596.1	26348.7	52620.8	56735.7	42785.4	49902.3
Scopolin	0.0108993	0.00732593	2.43564e-06	3.81134e-05	0.316826	0.286885	0.0491815	0.0162921	56418.3	27740.1	38326.1	28803.8	20042.7	11411.1	53003.9	58741.1	81073.9	78330.6	2290.34	1234.52	2805.12	1104.76	1546.39	678.301	656.81	1297.01	3380.35	936.17	7103.75	5333.44	11015.1	6358.31	11779.2	2016.1	9673.57	26616.4	30112.9	15726.1	3058.89	1986.08	2279.05	1331.81	4873.23	1727.4	4320.98	5276.17	6871.25	7634.71
Syringin	0.0240887	0.0789645	0.000122276	4.23031e-05	0.58045	0.501952	0.206518	0.106502	6777.01	4070.07	5797.32	4188.31	3851.36	1883.31	8298.1	8423.54	7405.92	8250.21	1522.14	843.32	1615.99	862.181	667.28	788.3	742.009	512	1756.67	1020.42	1779.22	1145.94	2142.25	1949.34	3615.19	1456.92	2197.8	5318.48	9169.48	3491.58	1117.24	1047	1477.21	849.024	1578.02	988.123	1175.19	1893.79	2995.1	2528.45
Thymidine	0.187983	0.039154	0.00138241	0.00337301	1.71964	1.44609	2.39144	1.57618	39112.8	14114.9	25950.2	27525.5	20573.4	15149.3	16910	21045.6	19558.7	24567.5	53381.8	57876.6	36107	59662.1	59073.8	38477.5	39351.3	33299.6	30700	28959.9	14878.5	25680.2	20294.1	32191.8	22604.8	15480.6	16207.7	20959.3	17347.9	18151.1	43028.6	9417.36	38921	34849.7	48062.1	33394.3	38239.6	29494.8	21839.7	21068.7
Trp	0.373384	0.27708	0.132267	0.213444	0.474896	0.665483	1.8209	0.96264	35993.3	93440.4	135022	64216	68504.4	20275.5	240004	198235	188715	186221	148679	60010.5	47215	192769	227046	92992.5	139294	187746	184747	199278	85934.6	130380	16626.4	202021	173624	107184	116063	318744	269441	228212	165519	31757.3	23293.8	81060.9	190045	15685	37973.8	94286.4	248987	236893
Tyr	0.727837	0.193485	0.0607797	0.251517	0.916917	0.66824	1.91723	0.831712	37169.5	145467	134050	64580.2	92486.5	31405.4	140011	126354	110690	103650	146309	77719.1	97593.2	178944	212747	154824	65969.7	98732	98419.9	137400	85496	114592	23105.2	147533	78262.2	81385	96053.7	203950	156008	114819	128646	25353.5	65257.4	87758.7	152283	31929.4	12103.4	43645	140159	137333
	Color-code				Color-code
	p<0.05				decrease
	p>0.05				increase
	*Note: Data evaluation was performed by pooling data from Exp 1 & 2 (Set1) or Exp 3 & 4 (Set2 )
