# Supplementary material for: Stress-Related Mitogen-Activated Protein Kinases Stimulate the Accumulation of Small Molecules and Proteins in Arabidopsis thaliana Root Exudates
Source: Front Plant Sci. 2017 Jul 21;8:1292. doi: 10.3389/fpls.2017.01292 (PMC5520323; doi:10.3389/fpls.2017.01292)
Supplement: Supplementary file 2 [file Presentation1.ZIP › Strehmel revised suppl tables/Revised Suppl Table S3 Analytical Characterization.xlsx]

## Sheet: Tabelle1
Supplementary Table S3: Analytical characterization (MS/MS) of metabolites.
Compound	Polarity	m/z	RT [min]	Elemental Composition	calculated m/z	err [ppm]	mSigma	CID-MS	Supplier	Level of Metabolite Identification (according to Sumner et al 2007)
1Me-I3COOH	positive	176.07	6.6	C10H10NO2+	176.071	5.2	4.7	10eV: 176.0698 (100, C10H10NO2+), 161.0467 (89, C9H7NO2+.), 148.0753 (30, C9H10NO+), 145.0509 (16, C9H7NO+.), 144.0437 (11, C9H6NO+), 133.0518 (78, C8H7NO+.), 117.0567 (8, C8H7N+.), 116.0489 (9, C8H6N+)	Sigma-Aldrich	1
1MeO-I3MNH2	positive	160.074	3.8	C10H10NO+	160.076	8.2	9	10eV: 160.0753 (86, C10H10NO+), 145.0518 (100, C9H7NO+.), 132.0754 (2, C9H10N+), 128.0488 (29, C9H6N+), 117.0565 (27, C8H7N+.)		2
1MeOI3M GLS	negative	477.065	3.4	C17H21N2O10S2-	477.064	-0.5	8.8	characteristic fragment at 96.96 (HO4S-) and 259.01 (C6H11O9S-)		2
2,3 DHBA-3-O-Xyl	negative	285.06	2.9	C12H14O8-	285.062	3.9	7.3	20eV: 285.0609 (100, C12H13O8-), 153.0184 (59, C7H5O4-), 109.0302 (10, C6H5O2-)		2
2,5 DHBA-Pent	negative	285.061	2.6	C12H14O8-	285.062	4	1.6	20eV: 285.0603 (100, C12H13O8-), 153.0185 (40, C7H5O4-), 152.0114 (61, C7H4O4-.), 108.0224 (26, C6H4O2-)		2
2`-Deoxyadenosine	positive	252.108	0.8	C10H14N5O3+	252.109	5.4	45.9	10eV: 252.1099 (1, C10H14N5O3+), 136.0618 (100, C4H10NO4+), 119.0351 (4, C4H7O4+)	Sigma-Aldrich	1
3-Carboxy-1 2 3 4-tetrahydro-beta-carboline	positive	217.098	3.1	C12H13N2O2+	217.097	-1	12.9	10eV: 217.0998 (53, C12H13N2O2+), 188.0699 (3, C11H10NO2+), 173.1075 (3, C11H13N2+), 171.0917 (5, C11H11N2+), 144.0811 (100, C10H10N+), 132.0798 (2, C9H10N+)		2
4MeOI3M GLS	negative	477.065	3.4	C17H21N2O10S2-	477.064	2.1	8.8	characteristic fragment at 96.96 (HO4S-) and 259.01 (C6H11O9S-)		2
4HO-I3CHO	negative	160.041	4.9	C9H6NO2-	160.04	1.7	5.1	20 eV: 160.0402 (53, C9H6NO2-), 158.0242 (35, C9H4NO2-), 132.0455 (100, C8H6NO-), 131.0379 (21, C8H5NO-.), 130.0302 (21, C8H4NO-), 114.0416 (1, C8H4N-), 104.0511 (4, C7H6N-), 102.0362 (1, C7H4N-)		2
4MeO-I3CHO	positive	176.069	5.5	C10H10NO2+	176.071	7.1	11	10eV: 176.0698 (100, C10H10NO2+), 174.0559 (4, C10H8NO2+), 161.0465 (54, C9H7NO2+.), 160.0385 (11, C9H6NO2+), 148.0744 (20, C9H10NO+), 146.0604 (3, C9H8NO+), 133.0516 (6, C8H7NO+.), 120.0792 (1, C8H10N+)		2
4MeO-I3MNH2	positive	160.074	3.4	C10H10NO+	160.076	9.4	16.6	10eV: 160.0755 (100, C10H10NO+), 148.0792 (1, C9H10NO+), 145.0499 (2, C9H7NO+.), 132.0806 (24, C9H10N+), 130.0647 (46, C9H8N+), 117.0571 (3, C8H7N+)		2
6-(Malonyl-GlcO)-I3CO2H	negative	380.097	3.2	C17H18NO9-	380.099	3.7	2.8	20eV: 380.0982 (53, C17H18NO9-), 320.1118 (6, C16H18NO6-), 176.0342 (100, C9H6NO3-), 132.0456 (9, C8H6NO-)		2
7-MeSO-Heptyl-CN	positive	188.109	4.3	C9H18NOS+	188.11	7.8	11.4	10 eV: 188.1091 (100, C9H18NOS+), 124.112 (12, C8H14N+)		2
7-MeSO-Heptyl-NH2	positive	178.125	1	C8H20NOS+	178.126	7	3.5	10eV: 178.1255 (100, C8H20NOS+), 161.0988 (15, C8H17OS+), 160.1148 (8, C8H18NS+), 114.1248 (2, C7H16N+)		2
7-MeSO-Heptyl GLS	negative	478.087	2.3	C15H28NO10S3-	478.088	2.6	13.3	characteristic fragment at 96.96 (HO4S-)		2
8-MeS-Octyl-NH2	positive	176.145	5.2	C9H22NS+	176.147	9.5	21.9	10eV. 176.1461 (100, C9H22NS+), 159.1189 (56, C9H19S+)		2
8-MeSO-Octyl-CN	positive	202.125	5.3	C10H20NOS+	202.126	6.7	1.4	10eV: 202.1253 (100, C10H20NOS+), 138.1268 (11, C9H16N+), 121.0999 (1, C9H13+), 110.113 (0.1, C8H14+.)		2
8-MeSO-Octyl-CO2H	positive	221.119	4.9	C10H21O3S+	221.121	5.5	25.3	10eV: 221.1187 (1, C10H21O3S+), 203.1087 (100, C10H19O2S+), 175.1147 (4, C9H19OS+), 139.112 (1, C9H15O+), 137.093 (1, C9H13O+), 121.1014 (0.5, C9H13+)		2
8-MeSO-Octyl-CONH2	positive	220.136	3.8	C10H22NO2S+	220.137	5.8	3.6	10eV: 220.1366 (11, C10H22NO2S+), 203.1095 (100, C10H19O2S+), 175.115 (2, C9H19OS+), 139.107 (1, C9H15O+), 137.0947 (1, C9H13O+), 121.0975 (0.5, C9H13+)		2
8-MeSO-Octyl-NH2	positive	192.14	2.2	C9H22NOS+	192.142	7	3.6	10eV: 192.1411 (100, C9H22NOS+), 175.1153 (9, C9H19OS+), 174.1306 (6, C9H20NS+), 128.1429 (11, C8H18N+), 111.1153 (0.1, C8H15+)		2
8-MeS-Octyl GLS	negative	476.11	5.5	C16H30NO9S3-	476.109	-1.5	20.2	characteristic fragment at 96.96 (HO4S-)		2
8-MeSO-Octyl GLS	negative	492.104	3.1	C16H30NO10S3-	492.104	-0.5	8	characteristic fragment at 96.96 (HO4S-)		2
9,12,13 Trihydroxy-10(E) 15(Z)-octadecadienoic acid	negative	327.216	6.9	C18H31O5-	327.218	5.1	3.5	20eV: 327.218 (100, C18H31O5-), 309.2068 (3, C18H29O4-), 291.1941 (5, C18H27O3-), 239.1284 (7, C13H19O4-), 229.1421 (19, C12H21O4-), 221.1154 (3, C13H17O3-), 211.1333 (20, C12H19O3-), 171.1034 (6, C9H15O3-)		2
9,12,13 Trihydroxyoctadec-10-enoic acid	negative	329.23	7.4	C18H33O5-	329.233	4.9	1.9	20eV: 329.2329 (100,C18H33O5-), 229.1451 (15, C12H21O4-), 211.1347 (19, C12H19O3-), 171.1017 (4, C9H15O3-)		2
9,10-Dihydrohydroxy-JA Sulfate	negative	307.09	3.6	C12H19O7S-	307.086	4.4	3.6	20eV: 307.0853 (100, C12H19O7S-), 227.1275 (32, C12H19O4-), 96.9582 (6, HO4S-)		2
Adenosine	positive	268.102	0.7	C10H14N5O4+	268.104	8.1	3.4	10eV: 268.1029 (100, C10H14N5O4+), 136.0611 (73, C5H6N5+)	Carl Roth	1
Azelaoyl IysoPC	negative	426.19	3.8	C17H33NO9P-	426.19	0	23.3	20eV: 426.1928 (60, C17H33NO9P-), 367.1153 (27, C14H24O9P-), 341.1063 (38, C12H22O9P-), 201.1136 (100, C10H17O4-)		2
Camalexin	positive	201.047	6.6	C11H9N2S+	201.048	6.2	11.6	35eV: 201 (43, C11H9N2S+), 173.0282 (90, C10H7NS+.), 160.0232 (47, C9H6NS+), 143.0581 (57, C9H7N2+), 142.0507 (100, C9H6N2+.), 130.0635 (34, C9H8N+), 116.0472 (40, C8H6N+)		3
Coniferin	positive	365.12	2.9	C16H22NaO8+	365.121	3.2	3.6	20 eV: 365.1202 (100, C16H22NaO8+), 202.0596 (8, C10H11NaO3+.), 185.0422 (8, C6H10NaO5+)		2
Coumaroylagmatine	positive	277.164	3.3	C14H21N4O2+	277.166	7.6	5.2	20eV: 277.165 (5, C14H21N4O2+), 260.1391 (4, C14H18N3O2+), 218.1177 (17, C13H16NO2+), 217.1321 (11, C13H17N2O+), 147.0429 (100, C9H7O2+), 119.0483 (3, C8H7O+)		2
DHCA	positive	247.052	3.8	C12H11N2O2S+	247.054	6.8	7.2	20eV: 247.0549 (8, C12H11N2O2S+), 201.0482 (100, C11H9N2S+), 188.0707 (9, C11H10NO2+), 143.06 (46, C9H7N2+)		2
Esculetin	negative	177.02	3.3	C9H5O4-	177.019	-1.7	7.7	20eV: 177.0181 (100, C9H5O4-), 149.0243 (12, C8H5O3-), 133.0283 (39, C8H5O2-), 121.0246 (3, C7H5O2-), 105.0344 (22, C7H5O-)	Roth	1
Esculin	negative	339.07	2.8	C15H15O9-	339.072	5.3	19.9	20eV: 339.072 (40, C15H15O9-), 177.021 (100, C9H5O4-)	Sigma-Aldrich	1
FA dimer	negative	387.108	4	C20H19O8-	387.108	0.5	23	20eV: 387.1097 (100, C20H19O8-), 339.0877 (80, C19H15O6-), 324.0644 (15, C18H12O6-.), 235.0626 (10, C12H11O5-), 220.0352 (14, C11H8O5-.), 151.0395 (15, C8H7O3-)		2
G(8-5)FA Sulfate	negative	451.07	5.3	C20H19O10S-	451.07	1.6	2.6	20eV: 451.0696 (100, C20H19O10S-), 371.1124 (2, C20H19O7-), 353.0977 (1, C20H17O6-), 341.1023 (2, C19H17O6-), 96.9616 (6, HO4S-)		2
G(8-5)G	negative	339.124	5.7	C20H19O5-	339.124	-0.3	11.2	20eV: 339.1236 (20, C20H19O5-), 324.0995 (100, C19H16O5-.), 309.0771 (70, C18H13O5-), 296.1023 (9, C18H16O4-.), 281.0811 (7, C17H13O4-)		2
G(8-O-4)Esculetin	negative	355.082	6.2	C19H15O7-	355.082	-0.5	29.6	10 eV: 355.0882 (100, C19H15O7-), 337.078 (31, C19H13O6-), 325.0733 (27, C18H13O6-), 176.0116 (47, C9H4O4-)		2
G(8-O-4)FA Sulfate	negative	469.081	3.9	C20H21O11S-	469.081	0	12.8	20eV: 469.0818 (77, C20H21O11S-), 389.1239 (16, C20H21O8-), 341.1002 (5, C19H17O6-), 193.0507 (7, C10H9O4-)		2
G(8-O-4)G	negative	375.144	4.5	C20H23O7-	375.145	2.3	11	10eV: 375.1463 (25, C20H23O7-), 327.1233 (100, C19H19O5-), 195.0665 (18, C10H11O4-), 165.0531 (4, C9H9O3-)		2
G(8-O-4)S(8-5)G	negative	583.22	6.1	C31H35O11-	583.218	-3.1	33.8	20eV: 583.2158 (97, C31H35O11-), 535.1977 (100, C30H31O9-), 505.2029 (24, C26H33O10-), 369.1299 (69, C21H21O6-), 357.1323 (55, C20H21O6-), 195.0662 (62, C10H11O4-)		2
H-Gly-Phe-OH	positive	223.107	1.7	C11H15N2O3+	223.108	2.3	19.6	10eV: 223.10 (1, C11H15N2O3+); 120.0798 (100, C8H10N+), 103.0501 (1, C8H7+)		2
H-Ile-Ile-OH	positive	245.185	3.1	C12H25N2O3+	245.186	4.6	30.8	10eV: 245.1816 (62, C12H25N2O3+), 199.1769 (14, C11H23N2O+), 132.1032 (7, C6H14NO2+)		2
H-Ile-Leu-OH	positive	245.181	3.3	C12H25N2O3+	245.186	18.6	2.6	10eV: 245.1 (1, C12H25N2O3+), 199.1787 (100, C11H23N2O+), 132.1 (50, C6H14NO2+)		2
H-Ile-Phe-OH	positive	279.169	4	C15N23N2O3+	279.17	4.8	11.8	10eV. 279.1707 (48, C15H23N2O3+), 233.1636 (5, C14H21N2O+), 166.087 (13, C9H12NO2+), 120.0779 (2, C8H10N+)		2
H-Leu-Ile-OH	positive	245.184	3.4	C12H25N2O3+	245.186	6.6	7.9	10eV: 245.1 (1, C12H25N2O3+), 199.1753 (14, C11H23N2O+), 132.1026 (7, C6H14NO2+)		2
H-Leu-Leu-OH	positive	245.185	3.6	C12H25N2O3+	245.186	2.9	2.2	10eV: 245.1849 (100, C12H25N2O3+), 199.1803 (17, C11H23N2O+), 132.1014 (6, C6H14NO2+)	Bachem	1
H-Leu-Pro-OH	positive	229.154	2.6	C11H21N2O3+	229.155	1.2	9.6	20eV: 229.1586 (5, C11H21N2O3+), 116.0692 (100, C5H10NO2+)		2
H-Leu-Tyr-OH	positive	295.164	2.8	C15H23N2O4+	295.165	5.2	13.2	10eV: 295.1603 (11, C15H23N2O4+), 277.1177 (100, C14H17N2O4+), 259.107 (5, C14H15N2O3+), 231.1118 (45, C13H15N2O2+), 182.0797 (4, C9H12NO3+)		2
H-Phe-Ile-OH	positive	279.169	3.8	C15H23N2O3+	279.17	6.1	13.5	10 eV: 279.169 (100, C15H23N2O3+), 261.1567 (2, C15H21N2O2+), 233.164 (30, C14H21N2O+), 132.1 (4, C6H14NO2+), 120.0799 (44, C8H10N+)		2
H-Phe-Val-OH	positive	265.153	3	C14H21N2O3+	265.155	5.5	13.3	10 eV: 265.1532 (100, C14H21N2O3+), 219.1482 (28, C13H19N2O+), 120.08 (65, C8H10N+)		2
H-Tyr-Ile-OH	positive	295.162	2.9	C15H23N2O4+	295.165	9.8	49.4	10eV: 295.1643 (100, C15H23N2O4+), 277.119 (14, C14H17N2O4+), 249.158 (15, C14H21N2O2+), 231.1136 (7, C13H15N2O2+), 182.0803 (71, C9H12NO3+), 165.0531 (5, C9H9O3+), 136.0729 (3, C8H10NO+)		2
H-Tyr-Leu-OH	positive	295.164	3.1	C15H23N2O4+	295.165	5.3	15.1	10eV: 295.163 (100, C15H23N2O4+), 249.1594 (24, C14H21N2O2+), 136.0751 (67, C8H10NO+), 132.1028 (3, C6H14NO2+)		2
H-Val-Ile-OH	positive	231.17	2.3	C11H23N2O3+	231.17	2	18.7	10 eV: 231.1686 (100, C11H23N2O3+), 213.1553 (3, C11H21N2O2+), 185.1638 (26, C10H21N2O+), 132.1036 (3, C6H14NO2+)		2
H-Val-Leu-OH	positive	231.168	2.7	C11H23N2O3+	231.17	9	7.1	20eV: 231.17 (100, C11H23N2O3+), 186.09 (6, C10H21N2O+)		2
H-Val-Phe-OH	positive	265.154	3.3	C14H21N2O3+	265.155	3.9	17.1	10eV: 265.1525 (100, C14H21N2O3+), 219.147 (11, C13H19N2O+), 166.0855 (84, C9H12NO2+), 120.0798 (7, C8H10N+)		2
Hexahomo-Met S-Oxide	positive	250.145	2.7	C11H24NO3S+	250.147	7.1	3.3	20 eV: 250.1 (0.1, C11H24NO3S+), 204.1403 (100, C10H22NOS+), 186.1299 (13, C10H20NS+), 140.1421 (60, C9H18N+)		2
I3COOGlc	negative	322.093	3.7	C15H16NO7-	322.093	0.8	-	20eV: 322.0943 (51, C15H16NO7-), 160.0376 (69, C9H6NO2-)		2
I3M GLS	negative	447.053	2.6	C16H19N2O9S2-	447.054	1.2	14.4	characteristic fragment at 96.96 (HO4S-)		2
I3MNH2	positive	130.063	1.9	C9H8N+	130.065	14.6	0.7	20eV: 130.0643 (100, C9H8N+), 128.0519 (6, C9H6N+), 103.0431 (11, C8H7+), 77.038 (2, C6H5+)	Sigma-Aldrich	1
Indole-3-carbaldehyde	negative	144.045	4.8	C9H6NO-	144.046	0.4	4	20eV: 144.045 (100, C9H6NO-), 126.0331 (3, C9H4N-), 116.0503 (3, C8H6N-)	Sigma-Aldrich	1
Indole-3-carboxylic acid	positive	162.054	4.7	C9H8NO2+	162.055	8.8	4.6	10eV: 162.0548 (53, C9H8NO2+), 144.0442 (100, C9H6NO+), 118.0646 (76, C8H8N+)	Sigma-Aldrich	1
Kaempferol 3-O-Rha(1-2)Glc 7-O-Rha	negative	739.209	3.8	C33H39O19-	739.209	0.4	40.9	30eV: 739.21 (11, C33H39O19-), 593.1521 (100, C27H29O15-), 430.0879 (29.9, C21H18O10-.), 284.0278 (18.8, C15H8O6-.)		2
Lariciresinol	negative	329.137	5.6	C19H21O5-	329.139	6.6	14.8	10eV: 359.15 (19, C20H23O6-), 329.1427 (100, C19H21O5-)	Sigma-Aldrich	1
Lariciresinol Hex	negative	521.202	4.5	C26H33O11-	521.203	1.6	5.7	20eV: 521.1946 (3, C26H33O11-), 359.147 (30, C20H23O6-), 329.1379 (C19H21O5-)		2
Pentahomo-Met S-Oxide	positive	236.13	1.4	C10H22NO2S+	236.131	5	10.6	10eV: 236.1312 (34, C10H22NO3S+), 190.1257 (100, C9H20NOS+), 172.1276 (1, C9H18NO2+), 126.1276 (1, C8H16N+)		2
Phe	positive	166.09	1.2	C9H12NO2+	166.086	7.1	1.6	10 eV: 166.0853 (10, C9H12NO2+), 149.0596 (2, C9H9O2+), 131.0484 (4, C9H7O+), 120.0804 (100, C8H10N+), 107.0448 (0.5, C7H7O+), 103.056 (0.5, C8H7+)	Sigma-Aldrich	1
SAG	negative	299.076	2.9	C13H15O8-	299.077	3.3	6.1	10eV: 299.0759 (100, C13H15O8-), 137.0248 (91, C7H5O3-)		2
Scopoletin	positive	193.049	4.4	C10H9O4+	193.049	4.8	4.9	20 eV: 193.0491 (26, C10H9O4+), 178.0254 (100, C9H6O4+.), 150.0303 (19, C8H6O3+.), 137.0592 (14, C8H9O2+), 133.0274 (38, C8H5O2+), 122.0354 (10, C7H6O2+.)	Sigma-Aldrich	1
Scopoletin Hex-Pent	negative	485.128	3.3	C21H26O13-	485.13	3.3	4.8	20eV: 485.1278 (22, C21H25O13-), 191.0355 (100, C10H7O4-), 176.0099 (7, C9H4O4-.)		2
Scopolin	negative	399.092	3.2	C17H19O11-	399.093	2.7	4.3	20eV: 399.0981 (0.1), 357.0821 (7, C15H17O10-), 207.0526 (0.3, C7H11O7-), 191.0347 (100, C10H7O4-), 176.0116 (5, C9H4O4-.)	Phytolab	1
SinGlc	negative	385.113	4.1	C17H21O10-	385.114	2.3	25.8	20eV: 385.0597 (43, C19H13O9-), 370.0385 (14, C18H10O9-.), 223.0073 (100, C6H7O9-), 207.9796 (30, C5H4O9-.)		2
Syringin	positive	395.131	3.2	C17H24NaO9+	395.131	1.2	8	10 eV: 395.1312 (100, C17H24NaO9+), 293.0488 (59, C15H10NaO5+), 193.049 (5, C10H9O4+)		2
Thymidine	negative	241.082	1.2	C10H13N2O5-	241.083	6.2	59.7	10eV: 241.08 (100, C10H13N2O5-), 198.0839 (2, C9H12NO4-), 151.0512 (13, C7H7N2O2-), 125.0342 (3, C5H5N2O2-)	Sigma-Aldrich	1
Trp	positive	205.095	2.4	C11H123N2O2+	205.097	8.8	4.1	10eV: 205.0956 (1, C11H13N2O2+), 188.0699 (100, C11H10NO2+), 159.0913 (3, C10H11N2+), 132.0795 (1, C9H10N+)	Sigma-Aldrich	1
Tyr	positive	182.079	0.6	C9H12NO3+	182.081	9.7	7.7	10eV: 182.0807 (11, C9H12NO3+), 165.055 (78, C9H9O3+), 147.0437 (31, C9H7O2+), 136.0756 (100, C8H10NO+), 123.0433 (26, C7H7O2+), 119.0487 (12, C8H7O+)	Sigma-Aldrich	1
