# Supplementary material for: Stress-Related Mitogen-Activated Protein Kinases Stimulate the Accumulation of Small Molecules and Proteins in Arabidopsis thaliana Root Exudates
Source: Front Plant Sci. 2017 Jul 21;8:1292. doi: 10.3389/fpls.2017.01292 (PMC5520323; doi:10.3389/fpls.2017.01292)
Supplement: Supplementary file 2 [file Presentation1.ZIP › Strehmel revised suppl tables/Revised Suppl Table S4 Root exudate proteome.xlsx]

## Sheet: Root Exudate Proteome
Supplementary Table S3: List of up-regulated (red) and down-regulated (green) proteins detected in the exudates of DEX-treated DD line compared to the KR line.										Protein Mascot Scores, Proteome Discoverer, FDR threshold <0.01																									Z-Score Transformed Normalized Spectral Count Scaffold (Note: For better visualization, increasing values within EACH row are highlighted with blue-white (median)-red color scale. )
Accession Nr	Protein Name	Σ%Coverage	Σ# Peptides	Σ# PSMs	ANOVA q-value	-Log ANOVA p value	Cluster	ANOVA Significant		6h_DD	24h_DD	24h_DD	24h_DD	24h_DD	24h_DD	24h_DD	6h_DD	6h_DD	6h_DD	6h_DD	6h_DD	24h_KR	24h_KR	24h_KR	24h_KR	24h_KR	24h_KR	6h_KR	6h_KR	6h_KR	6h_KR	6h_KR	6h_KR		6h_DD	24h_DD	24h_DD	24h_DD	24h_DD	24h_DD	24h_DD	6h_DD	6h_DD	6h_DD	6h_DD	6h_DD	24h_KR	24h_KR	24h_KR
AT2G24940.1	AtMAPR2, MAPR2 | membrane-associated progesterone binding protein 2 | chr2:10609447-10609749 FORWARD LENGTH=100	43	5	22	0.0363279	2.46877	Cluster upregulated DD	+		0	150.03	132.8	303.423	131.61	53.25	0	40.94	0	0	58.21	0	0	31.24	0	118.44	74.05	61.15	36.22	44.11	0	0	0	0		-0.253114	1.51869	1.26557	3.5436	2.02492	0.506229	-0.253114	0	-0.253114	-0.253114	0	-0.253114	-0.253114	0	-0.253114
AT1G21120.1	O-methyltransferase family protein | chr1:7395331-7396640 REVERSE LENGTH=373	6.7	2	7	0.0201739	3.24218	Cluster upregulated DD	+		0	69.1966	58.8866	79.5049	65.88	0	0	0	0	0	0	0	0	0	0	0	0	0	0	0	0	0	0	0		0	1.66132	2.2151	2.76887	2.76887	0	0	0	0	0	0	0	0	0	0
AT1G21130.1	O-methyltransferase family protein | chr1:7399170-7400470 REVERSE LENGTH=373	6.7	2	9	0.0141053	3.44747	Cluster upregulated DD	+		0	102.396	57.22	79.1079	65.88	0	0	0	0	0	0	0	0	0	0	0	0	0	0	0	0	0	0	0		0	2.5137	2.01096	2.5137	2.5137	0	0	0	0	0	0	0	0	0	0
AT2G36100.1	Uncharacterised protein family (UPF0497) | chr2:15159744-15160669 REVERSE LENGTH=206	7.28	1	7	0.0196667	3.22258	Cluster upregulated DD	+		0	29.92	43.73	27.35	28.95	48.9	0	0	0	0	43.61	0	0	0	0	0	0	0	0	0	0	0	0	0		0	2.09307	2.09307	1.04654	2.09307	2.09307	0	0	0	0	2.09307	0	0	0	0
AT2G23120.1	Late embryogenesis abundant protein, group 6 | chr2:9842102-9842353 FORWARD LENGTH=83	44.58	5	11	0.0419394	2.35214	Cluster upregulated DD	+		0	116.49	129.51	105.8	55.67	52.92	20.93	0	0	84.0246	0	61.05	0	43.37	32.43	57.61	51.65	141.05	0	0	0	86.89	0	0		-0.836256	1.39376	2.50877	1.39376	0.836256	0.278752	-0.278752	-0.836256	-0.836256	0.278752	-0.836256	0.278752	-0.836256	0.278752	-0.278752
AT5G23840.1	MD-2-related lipid recognition domain-containing protein | chr5:8035874-8036777 FORWARD LENGTH=167	28.14	4	40	0.0263478	2.74698	Cluster upregulated DD	+		43.01	36.23	119.826	85.6985	105.01	108.852	108.247	56.7259	105.56	22.31	0	29.45	42.991	0	0	23.01	0	0	36.54	42.5	113.625	0	0	26.21		0.422249	0	1.689	1.689	0.844499	1.689	2.11125	0.422249	1.689	-0.422249	-0.844499	0	0.422249	-0.844499	-0.844499
AT3G07470.1	Protein of unknown function, DUF538 | chr3:2387291-2388343 REVERSE LENGTH=169	19.53	3	24	0.02224	3.14508	Cluster upregulated DD	+		32.84	21.63	98.97	96.93	47.42	56.65	44.45	34.88	73.58	25.05	23.78	0	0	0	0	0	0	0	29.22	30.02	44.65	0	0	43.67		0	0	2.47326	1.97861	0	0.989305	0.989305	0.494652	0.989305	0	0	-0.989305	-0.989305	-0.989305	-0.989305
AT3G20670.1	HTA13 | histone H2A 13 | chr3:7229472-7229963 FORWARD LENGTH=132	28.79	7	26	0.0274167	2.70695	Cluster upregulated DD	+		151.187	55.5966	194.125	213.072	199.643	124.805	106.892	155.986	0	27.72	63.3775	61.3033	0	0	0	66.91	23.3	107.92	42.48	34.47	0	41.38	31.91	48.9		1.07839	0	1.43785	2.15678	2.15678	1.43785	1.07839	1.43785	-0.718925	-0.718925	0.359463	0	-0.718925	-0.718925	-0.718925
AT1G08880.1	HTA5, H2AXA, G-H2AX, GAMMA-H2AX | Histone superfamily protein | chr1:2847144-2847676 REVERSE LENGTH=142	23.94	6	20	0.0220741	3.12274	Cluster upregulated DD	+		147.7	55.5966	99.0482	125.285	146.133	97.9674	70.6019	118.729	0	27.72	63.6675	70.9377	0	0	0	45.26	0	29.64	0	0	0	0	0	57.55		1.85364	0.264806	0.794416	1.32403	2.38325	1.32403	0.794416	0.794416	-0.794416	-0.794416	0.794416	0.794416	-0.794416	-0.794416	-0.794416
AT1G51060.1	HTA10 | histone H2A 10 | chr1:18926948-18927443 FORWARD LENGTH=132	28.79	8	35	0.0105714	3.8192	Cluster upregulated DD	+		228.827	109.02	191.475	194.281	167.16	183.199	140.217	205.886	56.46	64.7829	83.0835	83.6099	21.74	40.63	54.2	79.13	74.73	125.33	68.84	32.41	42.47	52.31	60.46	74.32		1.99826	0.399653	1.19896	1.59861	1.59861	1.99826	1.59861	1.19896	0	-0.399653	0.399653	0.399653	-0.799305	-0.799305	0
AT4G23470.1	PLAC8 family protein | chr4:12249289-12251079 FORWARD LENGTH=255	12.94	5	45	0.0372903	2.44837	Cluster upregulated DD	+		203.601	109.54	440.697	350.88	136.81	194.84	150.546	346.513	230.94	0	282.702	95.21	0	0	0	20.04	132.28	139.18	46.02	65.25	137.645	0	44.17	26.91		0.614358	-0.460769	2.45743	2.30384	0.614358	0.921537	0.307179	1.5359	0.767948	-0.921537	0.614358	0	-0.921537	-0.921537	-0.921537
AT3G01290.1	SPFH/Band 7/PHB domain-containing membrane-associated protein family | chr3:88252-89356 REVERSE LENGTH=285	36.84	11	55	0.012	5.28645	Cluster upregulated DD	+		93.3013	160.648	167.267	212.17	155.85	160.11	154.72	133.02	78.29	27.2262	83.8751	93.5524	25.82	26.06	24.62	49.9559	29.77	32.11	20.25	25.79	73.37	43.31	21.57	0		0.78381	1.56762	0.979762	2.93929	1.17571	0.979762	1.56762	0.979762	0	-0.78381	0.391905	0.587857	-0.587857	-0.587857	-0.587857
AT5G43060.1	Granulin repeat cysteine protease family protein | chr5:17269784-17272117 REVERSE LENGTH=463	23.97	13	99	0.0393231	2.39756	Cluster upregulated DD	+		259.936	152.71	264.72	389.02	280.614	172.56	341.117	277.523	125.99	88.4446	240.414	277.125	84.61	38.05	103.07	166.289	146.34	163.27	116.77	152.519	180.92	38.8597	92.2283	81.08		0.439223	-0.146408	0.732039	1.9033	1.9033	0.439223	2.04971	1.02485	-0.146408	-1.17126	0.146408	1.17126	-0.585631	-1.17126	-0.732039
AT1G52740.1	HTA9 | histone H2A protein 9 | chr1:19645409-19646221 FORWARD LENGTH=134	35.07	6	24	0.031	2.60665	Cluster upregulated DD	+		74.5934	96.2872	130.187	123.768	83.9674	49.9974	50.0175	71.6355	29.87	0	51.2657	69.9299	0	34.96	33.12	37.84	24.38	37.3	0	70.44	63.03	40.51	38.6264	52.2993		0.775722	0.775722	2.32716	2.32716	1.29287	0.258574	0.258574	0.775722	-0.258574	-1.29287	-0.258574	0.775722	-1.29287	-0.258574	-0.775722
AT5G11670.1	ATNADP-ME2, NADP-ME2 | NADP-malic enzyme 2 | chr5:3754456-3758040 FORWARD LENGTH=588	24.83	22	134	0.0314386	2.56865	Cluster upregulated DD	+		362.175	400.325	477.27	625.11	293.178	293.03	175.9	244.82	169.88	102.94	258.677	215.77	184.3	201.79	164.68	227.79	275.15	285.85	68.11	205.09	237.34	123.802	137.97	308.7		1.517	1.19763	1.99605	2.95415	1.517	0.718577	0.0798419	0.399209	0.239526	-0.718577	-0.0798419	-0.0798419	-0.558893	-0.239526	-0.399209
AT4G38510.1	ATPase, V1 complex, subunit B protein | chr4:18011155-18014789 REVERSE LENGTH=487	31.62	25	141	0.0280784	2.6768	Cluster upregulated DD	+		306.849	342.915	532.957	629.476	287.96	396.724	223.595	347.422	162.508	54.2893	351.754	551.47	87.3805	103.888	170.383	140.815	137.6	228.223	131.66	331.912	401.745	86.256	88.3495	91.5846		0.763878	1.27313	1.52776	2.41895	0.891191	0.763878	0	0.636565	-0.509252	-1.14582	0.763878	1.90969	-0.891191	-0.636565	-0.509252
AT1G76030.1	ATPase, V1 complex, subunit B protein | chr1:28534134-28536916 FORWARD LENGTH=486	34.36	26	142	0.0267317	2.79285	Cluster upregulated DD	+		306.849	348.212	546.327	645.611	287.96	396.724	223.595	347.422	167.017	54.2893	351.754	551.47	87.3805	103.888	170.383	140.815	137.6	228.223	131.66	331.912	401.745	86.256	88.3495	91.5846		0.767674	1.4074	1.4074	2.43097	0.89562	0.767674	0	0.639729	-0.255891	-1.15151	0.767674	1.91919	-0.89562	-0.639729	-0.511783
AT2G22170.1	Lipase/lipooxygenase, PLAT/LH2 family protein | chr2:9427010-9427742 REVERSE LENGTH=183	14.75	3	18	0.00690909	4.15125	Cluster upregulated DD	+		0	41.4322	48.92	94.2479	45.47	37.36	84.61	0	0	0	36.81	80.5446	0	0	0	22.04	0	0	0	0	30.08	0	0	0		0	1.62407	1.29926	2.59852	1.29926	0.649629	2.59852	0	0	0	0.649629	1.29926	0	0	0
AT5G16390.1	CAC1, CAC1A, BCCP, BCCP1 | chloroplastic acetylcoenzyme A carboxylase 1 | chr5:5361098-5363020 REVERSE LENGTH=280	10	3	21	0.0218182	3.00209	Cluster upregulated DD	+		0	24	74.48	60.56	43.5849	39.64	41.1513	36.89	0	0	34.5257	23.9	0	0	0	0	0	0	36.48	50.8	0	0	0	0		0	0.78578	2.35734	2.35734	1.17867	0.78578	1.57156	1.57156	0	0	1.57156	0.78578	0	0	0
AT5G19860.1	Protein of unknown function, DUF538 | chr5:6714533-6715837 REVERSE LENGTH=181	9.94	3	20	0.0253333	2.9221	Cluster upregulated DD	+		0	28.15	91.9708	94.5748	39.7087	41.3959	42.5019	35.2112	0	0	39.5951	29.91	0	0	0	0	0	0	0	0	25.36	0	0	0		0	0.73782	1.84455	3.32019	1.10673	1.10673	1.10673	1.47564	0	0	0.73782	0.73782	0	0	0
AT5G59870.1	HTA6 | histone H2A 6 | chr5:24115605-24116144 REVERSE LENGTH=150	15.33	5	17	0.0238571	3.07041	Cluster upregulated DD	+		139.944	56.7622	72.1766	134.016	154.88	64.4699	70.6019	89.7467	0	27.72	47.6957	64.912	0	0	0	45.26	0	29.64	0	0	0	0	0	24.27		0	0	0.936051	2.34013	3.27618	1.40408	1.40408	1.40408	0	0	0	0	0	0	0
AT1G72160.1	Sec14p-like phosphatidylinositol transfer family protein | chr1:27153823-27155609 REVERSE LENGTH=490	4.29	3	5	0.0268444	2.7482	Cluster upregulated DD	+		0	41.4977	48.9399	74.6949	49.88	46.88	44.2206	62.98	0	0	0	28.41	0	0	0	0	0	0	0	33.05	0	0	0	0		0	2.22004	2.22004	1.48003	1.48003	0.740013	0.740013	2.22004	0	0	0	1.48003	0	0	0
AT2G43910.1	ATHOL1, HOL1 | HARMLESS TO OZONE LAYER 1 | chr2:18184658-18186951 REVERSE LENGTH=227	4.85	2	5	0.00342857	4.70604	Cluster upregulated DD	+		0	55.5922	84.8774	47.02	68.0566	56.36	77.71	60.4659	0	0	0	21.4	0	0	26.43	0	0	28.4	20.35	58.56	27.53	0	0	38.97		-0.875595	1.75119	1.75119	0.875595	1.75119	0.875595	1.75119	0.875595	-0.875595	-0.875595	-0.875595	0	-0.875595	-0.875595	0
AT2G45820.1	Remorin family protein | chr2:18863147-18864576 REVERSE LENGTH=190	13.68	8	23	0.0270526	2.84673	Cluster upregulated DD	+		31.77	215.987	139.46	241.283	109.7	153.68	57.92	61.45	0	45.08	45.77	87.2822	34.35	0	29.6003	25.82	0	101.04	24.33	141.85	66.41	0	0	64.57		-0.143303	2.72275	1.28973	2.14954	0.716514	1.00312	0.429909	0.143303	-0.716514	-0.429909	-0.143303	0.429909	-0.429909	-0.716514	-0.429909
AT5G59090.1	ATSBT4.12, SBT4.12 | subtilase 4.12 | chr5:23852125-23855235 REVERSE LENGTH=736	12.09	12	17	0.00488889	4.4443	Cluster upregulated DD	+		0	212.366	144.83	182.22	107.767	56.48	49.53	45.22	0	62.8846	22.83	0	0	0	0	0	0	0	0	96.55	0	0	0	0		0	3.08288	1.54144	2.77459	1.23315	0.616576	0.924863	0.308288	0	0.308288	0.308288	0	0	0	0
AT1G62480.1	Vacuolar calcium-binding protein-related | chr1:23128799-23129548 FORWARD LENGTH=152	75	43	157	0.004	4.72826	Cluster upregulated DD	+		56.22	1748.73	2004.64	2610.02	1060.71	713.99	317.01	76.36	0	106.764	52.2735	385.215	46.0905	32.94	33.66	24.87	106.26	257.19	22.71	400.46	317.45	37.67	0	0		-0.0393896	2.59971	2.12704	2.99361	1.22108	0.787791	0.512064	-0.0393896	-0.118169	0	0	0.275727	-0.0393896	-0.0787791	-0.0787791
AT5G41950.1	Tetratricopeptide repeat (TPR)-like superfamily protein | chr5:16785825-16789360 FORWARD LENGTH=565	5.13	5	44	0.049641	2.19942	Cluster upregulated DD	+		124.62	118.304	158.03	126.27	91.58	154	147.19	112.48	63.6	0	88.7557	136.58	114.635	29.39	146.734	79.04	209.557	186.54	117.98	106.88	104.8	38.48	30.59	84.82		0.619139	1.85742	0.619139	0	0	0.619139	1.23828	0	-0.619139	-1.23828	0	0.619139	0.619139	0	1.85742
AT3G13300.1	VCS | Transducin/WD40 repeat-like superfamily protein | chr3:4304085-4309949 FORWARD LENGTH=1344	2.31	2	2	0.0471579	2.22832	Cluster upregulated DD	+		33.19	48.89	27.87	53.68	42.9949	23.99	24.16	0	0	0	28.47	33.33	0	0	26.75	0	0	52.29	0	0	0	0	0	0		0.94054	1.88108	0.94054	1.88108	1.88108	0.94054	0.94054	0	0	0	0.94054	1.88108	0	0	0.94054
AT5G54500.1	FQR1 | flavodoxin-like quinone reductase 1 | chr5:22124674-22126256 FORWARD LENGTH=204	22.55	6	100	0.0225	3.00276	Cluster upregulated DD	+		219.28	277.938	162.2	371.849	188.82	247.438	219.372	222.28	81.81	41.15	209.75	122.868	224.931	81.92	194.29	140.59	235.81	323.33	55.76	30.62	49.4249	0	140.31	144.91		0.302109	1.51055	-0.302109	1.51055	0.604218	0.906327	0.302109	0.302109	-0.906327	-1.20844	0.302109	-0.604218	0	-1.20844	0
AT2G25060.1	ENODL14, AtENODL14 | early nodulin-like protein 14 | chr2:10662308-10662930 FORWARD LENGTH=182	16.48	3	13	0.0278298	2.71894	Cluster upregulated 6h_KR	+		0	35.9471	0	0	0	0	0	0	0	25.74	0	0	35.311	0	0	46.8317	47.2304	0	43.66	52.6199	49.6	0	0	67.9128		0	0	0	0	0	0	0	0	0	0	0	0	0.474858	0	0
AT5G37690.1	SGNH hydrolase-type esterase superfamily protein | chr5:14973610-14976115 REVERSE LENGTH=356	5.62	2	8	0.0221538	3.13734	Cluster upregulated 6h_KR	+		0	0	0	0	0	0	0	0	0	0	0	0	33.17	0	0	23.34	0	0	22.81	27.82	21.79	0	28.59	32.8893		0	0	0	0	0	0	0	0	0	0	0	0	1.81265	0	0
AT2G32300.1	UCC1 | uclacyanin 1 | chr2:13722510-13723464 FORWARD LENGTH=261	5.36	1	3	0.0266667	2.78324	Cluster upregulated 6h_KR	+		0	0	0	0	0	0	0	0	0	0	0	0	0	0	0	0	0	0	65.08	39.98	35.45	0	0	0		0	0	0	0	0	0	0	0	0	0	0	0	0	0	0
AT4G37520.1	Peroxidase superfamily protein | chr4:17631704-17633060 FORWARD LENGTH=329	16.11	9	47	0.0308679	2.60043	Cluster upregulated 6h_KR	+		44.44	57	58.74	42.4599	0	79.53	0	76.5089	0	42.26	84.5004	105.62	163.901	131.797	246.409	154.026	134.81	134.295	179.6	148.86	221.83	153.688	121.169	39.9515		-0.465812	-0.931625	0	-0.465812	-1.39744	0	-1.39744	0	-1.39744	-0.931625	0	0	0.465812	0	1.39744
AT1G52060.1	Mannose-binding lectin superfamily protein | chr1:19359039-19360651 REVERSE LENGTH=314	30.25	12	96	0.0476267	2.23225	Cluster upregulated 6h_KR	+		114.117	59.9099	109.13	41.9866	34.24	88.38	38.6442	153.66	0	35.0157	73.4439	108	171.643	74.4755	120.164	87.5942	149.345	51.79	139.21	420.258	183.25	116.955	186.868	128.772		0.103963	-0.72774	-0.519814	-0.72774	-1.14359	0.311889	-0.311889	0.935666	-1.55944	-0.935666	-0.519814	0.103963	0.311889	-0.935666	0.103963
AT4G22010.1	sks4 | SKU5 similar 4 | chr4:11663429-11666463 FORWARD LENGTH=541	10.91	6	19	0.0265946	2.87214	Cluster upregulated 24h_KR	+		31.11	0	55.65	56.2774	69.02	0	22.15	75.911	0	0	0	75.72	35.37	74.377	75.5804	31.48	47.5	71.78	47.61	182.79	155.62	94.5274	40.2364	85.2409		-0.629723	-1.25945	0	0	0.629723	-1.25945	-0.629723	0	-1.25945	-1.25945	-1.25945	0	-0.629723	0.629723	0
AT1G74460.1	GDSL-like Lipase/Acylhydrolase superfamily protein | chr1:27988150-27989765 REVERSE LENGTH=366	10.11	6	44	0.01225	3.61557	Cluster upregulated 24h_KR	+		64.1928	0	0	0	41.15	33.41	35.15	134.31	0	0	74.4157	85.0943	166.454	125.23	163.735	126.089	137.24	156.61	0	187.323	188.2	148.293	122.044	197.052		-0.247326	-1.23663	-1.23663	-1.23663	-0.741978	-0.741978	-0.741978	0.247326	-1.23663	-1.23663	-0.247326	-0.247326	1.73128	0.741978	0.741978
AT1G73230.1	Nascent polypeptide-associated complex NAC | chr1:27540506-27541364 REVERSE LENGTH=165	21.21	3	10	0.0412571	2.32785	Cluster upregulated 24h_KR	+		34.04	23.21	40.97	64.08	0	33.87	0	40.63	0	0	0	39.11	29.11	99.12	79.03	76.74	110.43	43.32	28.78	33.29	69.8	27.45	24.73	77.92		-0.453163	-0.453163	0.453163	0.453163	-1.35949	-0.453163	-1.35949	-0.453163	-1.35949	-1.35949	-1.35949	0.453163	-0.453163	1.35949	1.35949
AT3G04010.1	O-Glycosyl hydrolases family 17 protein | chr3:1036879-1039263 REVERSE LENGTH=491	9.57	8	28	0.0368667	2.47006	Cluster upregulated 24h_KR	+		31.86	74.8222	68.78	31.49	0	77.71	0	92.73	0	0	38.6	68.64	66.1705	178.36	124.34	196.89	132.71	109.02	154.52	150.2	145.54	32.54	65.3242	107.92		-0.439633	0	0.439633	-0.439633	-0.879266	0.439633	-0.879266	0	-0.879266	-0.879266	-0.439633	0	0	1.75853	1.75853
AT5G39580.1	Peroxidase superfamily protein | chr5:15847281-15849027 REVERSE LENGTH=319	4.7	1	1	0.0311429	2.574	Cluster upregulated 24h_KR	+		0	0	0	0	0	0	0	0	0	0	0	0	0	60.23	24.42	29.14	37.37	79.64	0	32.18	26.71	41.5872	20.75	55.54		0	0	0	0	0	0	0	0	0	0	0	0	0	1.92261	0.64087
AT2G15220.1	Plant basic secretory protein (BSP) family protein | chr2:6608689-6609366 FORWARD LENGTH=225	20	4	12	0.004	5.00446	Cluster upregulated 24h_KR	+		0	0	0	27.29	0	0	0	0	0	0	0	0	51.8	85.75	103.555	121.293	92.92	150.47	0	57.96	24.77	51.07	60.15	82.71		-0.370006	-0.370006	-0.370006	0.370006	-0.370006	-0.370006	-0.370006	-0.370006	-0.370006	-0.370006	-0.370006	-0.370006	0.370006	1.11002	1.85003
AT1G28400.1	unknown protein;FUNCTIONS IN: molecular_function unknown;INVOLVED IN: biological_process unknown;LOCATED IN: endomembrane system;EXPRESSED IN: 22 plant structures;EXPRESSED DURING: 13 growth stages;BEST Arabidopsis thaliana protein match is: unknown protein (TAIR:AT2G33850.1);Has 45374 Blast hits to 18870 proteins in 668 species: Archae - 72;Bacteria - 1460;Metazoa - 1191;Fungi - 1038;Plants - 17…	13.73	8	28	0.0207273	3.25874	Cluster upregulated 24h_KR	+		0	0	0	0	0	0	0	22.35	0	0	0	0	0	287.279	223.11	168.43	78.71	139.45	62.27	208.11	114.86	47.42	36.62	87.67		-0.10319	-0.10319	-0.10319	-0.10319	-0.10319	-0.10319	-0.10319	0.10319	-0.10319	-0.10319	-0.10319	-0.10319	-0.10319	3.19889	2.16699
AT4G08950.1	EXO | Phosphate-responsive 1 family protein | chr4:5740378-5741322 FORWARD LENGTH=314	9.55	4	24	0.0432113	2.29623	Cluster upregulated 24h_KR	+		0	0	0	0	0	0	0	84.33	0	0	69.01	0	0	0	120.8	263.11	254.04	283.42	37.28	133.01	141.69	79.48	180.91	240.445		-0.244736	-0.244736	-0.244736	-0.244736	-0.244736	-0.244736	-0.244736	0.244736	-0.244736	-0.244736	0.244736	-0.244736	-0.244736	-0.244736	0.734209
AT2G43590.1	Chitinase family protein | chr2:18081592-18082749 REVERSE LENGTH=264	28.03	12	66	0.00666667	4.12653	Cluster upregulated 24h_KR	+		0	0	66.33	36.8	43.9359	0	0	67.4759	0	0	70.97	51.4399	154.375	119.98	146.406	579.265	409.995	412.747	130.066	138.87	89.18	98.1772	94.01	92.06		-0.576567	-0.576567	-0.144142	-0.288284	-0.288284	-0.576567	-0.576567	-0.144142	-0.576567	-0.576567	0.144142	-0.144142	0.864851	0.144142	0.576567
AT2G18980.1	Peroxidase superfamily protein | chr2:8233419-8235294 REVERSE LENGTH=323	17.65	5	21	0.0466494	2.22728	Cluster upregulated 24h_KR	+		0	32.54	0	42.18	131.807	0	0	28.94	0	0	0	79.661	68.9007	98.4167	90.9941	163.571	67.3573	145.21	39.57	121.656	139.475	57.3172	49.5042	105.267		-0.810643	0	-0.810643	0	1.21596	-0.810643	-0.810643	-0.405322	-0.810643	-0.810643	-0.810643	0.405322	-0.405322	0.810643	1.21596
AT3G51350.1	Eukaryotic aspartyl protease family protein | chr3:19060485-19063248 REVERSE LENGTH=528	7.2	7	52	0.027	2.80149	Cluster upregulated 24h_KR	+		123.105	60.5	108.955	104.001	82.1374	65.6849	39.15	70.21	23.53	57.89	72.3657	107.514	106.398	125.709	150.887	156.77	107.425	196.598	146.388	201.083	190.043	91.2802	108.682	65.9915		0.543021	-1.08604	-1.08604	-0.543021	0	-1.08604	-1.62906	-1.08604	-1.62906	-1.62906	-1.08604	0	0	0	1.62906
AT4G30290.1	ATXTH19, XTH19 | xyloglucan endotransglucosylase/hydrolase 19 | chr4:14828954-14829965 REVERSE LENGTH=277	14.8	4	20	0.0439452	2.27492	Cluster upregulated 24h_KR	+		53.66	0	44.49	34.1249	85	0	21.29	48.4579	38.59	0	71.287	37.36	89.52	72.6532	112.24	96.6531	86.33	108.13	35.8132	97.82	83.1579	42.4772	87.0891	121.061		0.565194	-1.69558	-0.565194	-0.565194	0	-1.69558	-1.69558	0	0	-1.69558	-0.565194	-0.565194	0	0	1.13039
AT1G72230.1	Cupredoxin superfamily protein | chr1:27188287-27189093 FORWARD LENGTH=181	9.39	2	22	0.0064	4.16185	Cluster upregulated 24h_KR	+		153.905	0	79.68	0	0	0	0	120.74	0	26.24	92.77	118.413	123.751	133.2	111.29	129.642	89.54	45.66	51.65	70.1649	67.94	59.44	131.892	196.479		0.53619	-1.60857	-0.53619	-1.60857	-1.60857	-1.60857	-1.60857	-0.53619	-1.60857	-0.53619	-0.53619	0.53619	0.53619	0.53619	0.53619
AT5G44130.1	FLA13 | FASCICLIN-like arabinogalactan protein 13 precursor | chr5:17761128-17761871 FORWARD LENGTH=247	11.34	13	94	0.039125	2.40293	Cluster upregulated 24h_KR	+		164.419	126.871	165.64	136.895	169.107	136.004	133.568	182.281	279.246	63.627	126.908	205.415	327.206	325.997	197.729	246.603	387.323	381.175	294.369	489.056	390.559	134.035	281.205	199.856		-0.443849	-0.665774	-0.443849	-0.887698	-0.443849	-0.443849	-0.443849	-0.221925	0.665774	-1.33155	-0.887698	0.221925	0.443849	1.33155	0
AT5G41520.1	RNA binding Plectin/S10 domain-containing protein | chr5:16609377-16610583 REVERSE LENGTH=180	6.67	1	34	0.045027	2.26118	Cluster upregulated 24h_KR	+		49.3	48.44	0	51.31	36.07	31	32.32	41.79	38.81	46.69	46.58	47.38	50.77	32.29	49.76	108.658	70.24	104.507	31.27	34.9	33.78	0	32.45	52.76		0	0	-1.96817	0	-0.492042	-0.984084	-0.984084	0	-0.984084	0	0	0	0.492042	-0.984084	0
AT1G35140.1	PHI-1, EXL7 | Phosphate-responsive 1 family protein | chr1:12852089-12853018 FORWARD LENGTH=309	13.92	3	8	0.0443333	2.27546	Cluster upregulated 24h_KR	+		0	0	0	0	0	0	0	0	0	34.15	0	66.05	36.4	46.19	0	79.8	88.1933	53.56	0	0	33.96	0	0	0		0	0	0	0	0	0	0	0	0	1.10024	0	1.10024	1.10024	1.10024	0
AT4G20830.1	FAD-binding Berberine family protein | chr4:11155486-11157577 FORWARD LENGTH=570	9.3	7	14	0.0414118	2.34803	Cluster upregulated 24h_KR	+		21.5	24.72	61.5332	0	0	0	0	23.92	0	0	0	108.75	66.45	73.35	84.77	39.08	70.93	73.44	0	128.876	0	60.8409	39.27	47.359		0	-0.484452	0	0	-0.968904	-0.968904	-0.968904	-0.484452	-0.968904	-0.968904	-0.968904	1.45336	0.484452	1.45336	1.45336
AT1G11580.1	ATPMEPCRA, PMEPCRA | methylesterase PCR A | chr1:3888730-3890649 FORWARD LENGTH=557	14.36	8	41	0.0308889	2.58679	Cluster upregulated 24h_KR	+		0	71.8422	0	68.38	0	0	0	0	0	0	0	73.951	147.409	159.828	145.574	199.475	92.4749	118.617	0	39.46	44.86	157.401	43.3664	80.6324		-0.808337	0.808337	-0.808337	0.161667	-0.808337	-0.808337	-0.808337	-0.808337	-0.808337	-0.808337	-0.808337	0.485002	1.13167	1.77834	1.13167
AT2G05790.1	O-Glycosyl hydrolases family 17 protein | chr2:2199450-2201293 FORWARD LENGTH=472	3.81	6	31	0.0174	3.35598	Cluster upregulated 24h_KR	+		44.96	0	20.39	0	0	41.03	0	51.45	0	95.31	73.38	88.22	125.46	153.65	168.084	163.41	95.96	196.11	0	32.51	0	191.47	194.84	166.26		-0.861357	-1.29204	-0.861357	-1.29204	-1.29204	-0.861357	-1.29204	0	-1.29204	0	0.430678	0	0.430678	0.861357	1.29204
AT5G55180.1	O-Glycosyl hydrolases family 17 protein | chr5:22388834-22390550 FORWARD LENGTH=460	9.13	10	40	0.006	5.21339	Cluster upregulated 24h_KR	+		44.96	0	20.39	0	0	41.03	0	59.8	0	95.31	73.38	99.24	162.23	236.162	211.039	235.43	142.39	257.53	0	78.92	0	191.47	194.84	191.52		-0.670238	-0.938333	-0.670238	-0.938333	-0.938333	-0.670238	-0.938333	-0.134048	-0.938333	-0.134048	0.134048	0.402143	0.938333	1.74262	1.74262
AT1G22450.1	COX6B, ATCOX6B2 | cytochrome C oxidase 6B | chr1:7925447-7926918 FORWARD LENGTH=191	9.95	2	19	0.0308364	2.574	Cluster upregulated 24h_KR	+		0	0	0	56.7	0	0	0	0	0	42.54	24.78	61.47	63.56	58.22	72.56	60.36	42.33	88	0	0	0	0	22.41	0		0	0	0	1.28174	0	0	0	0	0	1.28174	1.28174	1.28174	1.28174	1.28174	1.28174
AT3G07195.1	RPM1-interacting protein 4 (RIN4) family protein | chr3:2288959-2290309 FORWARD LENGTH=225	8	1	27	0.0122353	3.58551	Cluster upregulated 24h_KR	+		0	33.1066	15.51	28.97	0	0	0	0	0	53.28	48.39	53.51	101.841	72.73	62.27	79.85	64.2	79.56	0	0	0	35.07	80.61	28.68		-1.04654	0	-0.523268	0	-1.04654	-1.04654	-1.04654	-1.04654	-1.04654	0	0.523268	0.523268	2.09307	1.04654	1.04654
AT2G37170.1	PIP2B, PIP2;2 | plasma membrane intrinsic protein 2 | chr2:15613624-15614791 REVERSE LENGTH=285	16.49	9	104	0.0418551	2.32799	Cluster upregulated 24h_KR	+		112.993	163.168	83.5674	184.99	67.03	77.69	30.61	42.94	30.14	123.301	163.183	181.963	215.907	113.967	213.526	192.717	224.749	153.644	0	67.84	56.95	84.27	81.9	126.739		-0.413142	0.826284	-0.413142	1.03286	-1.03286	-0.826284	-1.23943	-1.03286	-1.446	0	0.206571	0.826284	1.23943	0.206571	1.23943
AT5G21990.1	TPR7 | Tetratricopeptide repeat (TPR)-like superfamily protein | chr5:7273395-7276318 FORWARD LENGTH=554	6.5	2	5	0.0131111	3.50947	Cluster upregulated 24h_KR	+		0	0	0	0	0	0	0	0	0	0	0	0	0	23.3	61.54	0	44.81	63.09	0	0	0	0	0	0		0	0	0	0	0	0	0	0	0	0	0	0	0	2.39792	2.39792
AT5G50200.3	WR3 | nitrate transmembrane transporters | chr5:20436308-20437535 FORWARD LENGTH=210	11.43	4	14	0.0048	4.74308	Cluster upregulated 24h_KR	+		0	0	0	0	0	0	0	0	0	0	0	0	50.4907	31.89	64.52	0	24.91	24.83	0	0	0	0	0	0		0	0	0	0	0	0	0	0	0	0	0	0	2.04495	2.04495	3.06742
AT3G58460.1	ATRBL15, RBL15 | RHOMBOID-like protein 15 | chr3:21623374-21626348 REVERSE LENGTH=403	7.2	2	14	0.0267692	2.83256	Cluster upregulated 24h_KR	+		0	21.98	0	0	0	0	0	0	0	31.64	0	25.6	0	63.09	97.13	101.31	81.99	95.1	0	0	0	0	0	79.59		0	0.722999	0	0	0	0	0	0	0	0.722999	0	0.722999	0	1.446	2.169
AT5G10780.1	CONTAINS InterPro DOMAIN/s: Uncharacterised conserved protein UCP017207, transmembrane protein 85 (InterPro:IPR016687), Protein of unknown function DUF1077 (InterPro:IPR009445);Has 30201 Blast hits to 17322 proteins in 780 species: Archae - 12;Bacteria - 1396;Metazoa - 17338;Fungi - 3422;Plants - 5037;Viruses - 0;Other Eukaryotes - 2996 (source: NCBI BLink). | chr5:3408422-3409759 FORWARD LENGTH=…	7.22	1	7	0.0230345	3.0662	Cluster upregulated 24h_KR	+		0	52.4866	0	0	0	0	0	0	0	0	0	23.98	53.6405	73.86	34.08	93.34	79.68	57.28	0	0	0	0	0	69.71		0	1.59861	0	0	0	0	0	0	0	0	0	1.59861	1.59861	1.59861	1.59861
AT1G14870.1	PCR2 | PLANT CADMIUM RESISTANCE 2 | chr1:5128591-5129458 REVERSE LENGTH=152	19.08	2	4	0.00769231	4.08162	Cluster upregulated 24h_KR	+		24.06	36.32	26.75	0	0	0	0	0	0	0	0	40.82	29.1186	38.6377	56.567	81.145	110.581	120.022	0	0	0	0	0	0		0.385211	0.385211	0.385211	0	0	0	0	0	0	0	0	0.770421	0.385211	0.770421	1.15563
AT1G64760.1	O-Glycosyl hydrolases family 17 protein | chr1:24054220-24056194 REVERSE LENGTH=481	5.82	4	4	0.0224706	2.98996	Cluster upregulated 24h_KR	+		0	0	0	0	0	0	0	0	0	0	0	0	51.17	35.16	31.07	54.01	0	112.37	0	39.47	0	0	0	0		0	0	0	0	0	0	0	0	0	0	0	0	1.16316	1.16316	1.16316
AT5G12140.1	ATCYS1, CYS1 | cystatin-1 | chr5:3923295-3923936 REVERSE LENGTH=101	15.84	1	20	0.0413134	2.35078	Cluster upregulated 24h_KR	+		0	0	0	0	0	61.93	60.5	44.65	0	0	0	0	50.58	71.64	23.49	85.35	82.4	100.457	0	76.8	0	0	0	67.36		0	0	0	0	0	1.20844	1.20844	1.20844	0	0	0	0	1.20844	1.20844	0.604218
AT2G01180.1	ATPAP1, PAP1, LPP1, ATLPP1 | phosphatidic acid phosphatase 1 | chr2:107182-108555 REVERSE LENGTH=327	9.79	2	7	0.0376508	2.42669	Cluster upregulated 24h_KR	+		0	0	81.07	84.81	0	0	0	0	0	0	0	30.96	31.38	0	22.93	73.6	25.58	160.95	0	0	0	0	0	0		0	0	0.890563	1.78113	0	0	0	0	0	0	0	1.78113	1.78113	0	1.78113
AT1G47200.1	WPP2 | WPP domain protein 2 | chr1:17298181-17298723 REVERSE LENGTH=180	8.89	1	8	0.0230857	2.97199	Cluster upregulated 24h_KR	+		0	0	87.17	83.59	0	0	0	0	0	0	0	0	0	56.33	121.7	77.53	72.55	71.21	0	0	0	0	0	0		0	0	1.51658	1.51658	0	0	0	0	0	0	0	0	0	1.51658	3.03315
AT2G47550.1	Plant invertase/pectin methylesterase inhibitor superfamily | chr2:19509024-19511604 FORWARD LENGTH=560	8.75	4	13	0.0228	3.047	Cluster upregulated 24h_KR	+		39.58	0	0	0	35.11	24.14	0	0	0	0	20.51	0	41.5505	45.0077	44.3	138.18	59.29	92.35	0	0	46.89	0	23.54	35.74		0.87237	-0.29079	-0.29079	-0.29079	0.87237	0.87237	-0.29079	-0.29079	-0.29079	-0.29079	-0.29079	-0.29079	2.03553	0.29079	1.45395
AT1G66180.1	Eukaryotic aspartyl protease family protein | chr1:24647221-24648513 FORWARD LENGTH=430	11.16	5	29	0.02744	2.6876	Cluster upregulated 24h_KR	+		91.2121	69.0822	111.8	70.6022	25.69	35.04	38.81	133.18	0	0	85.7613	80.3299	204.232	143.97	122.702	64.8865	147.05	156.433	76.78	82.86	172.31	40.51	94.51	79.4191		0.4552	-0.9104	0.4552	0.4552	-0.9104	-0.9104	-0.9104	0.9104	-1.3656	-1.3656	-0.4552	0	2.276	1.8208	0.9104
AT3G51330.1	Eukaryotic aspartyl protease family protein | chr3:19053480-19056152 REVERSE LENGTH=529	3.78	2	45	0.0263636	2.7671	Cluster upregulated 24h_KR	+		66.9	84.03	115.22	147.07	63.8	82.6	91.14	56.34	62.73	34.68	56.72	79.3	270	97.1466	181.79	138.83	278.86	203.28	147.59	143.73	190.728	21.29	91.07	78.74		-0.671551	-0.671551	-0.671551	0.671551	-0.671551	-0.671551	0.671551	-0.671551	-0.671551	-1.3431	-0.671551	0	2.01465	0.671551	2.01465
AT1G78860.1	D-mannose binding lectin protein with Apple-like carbohydrate-binding domain | chr1:29646168-29647499 REVERSE LENGTH=443	23.93	19	152	0.004	4.5579	Cluster upregulated 24h_KR	+		0	87.89	274.86	271.875	202.019	128.345	202.558	49.9359	193.75	0	51.1557	277.93	586.68	494.936	658.946	353.323	753.574	881.724	291.178	745.403	658.258	140.775	142.243	328.41		-1.06395	-0.688436	-0.187755	0.0625851	0.563266	-0.563266	-0.312926	-0.813606	-0.0625851	-1.06395	-0.813606	0.187755	1.94014	0.938776	1.31429
AT1G78850.1	D-mannose binding lectin protein with Apple-like carbohydrate-binding domain | chr1:29642072-29643397 REVERSE LENGTH=441	33.79	23	191	0.0109333	3.78168	Cluster upregulated 24h_KR	+		0	87.89	413.99	317.844	224.969	128.345	202.558	113.995	193.75	0	63.2942	277.93	622.618	494.936	663.289	495.409	828.365	1088.15	291.178	870.708	752.719	140.775	142.243	553.312		-1.04773	-0.748375	0.249458	0.0498917	0.249458	-0.648591	-0.449025	-0.648591	-0.249458	-1.04773	-0.648591	-0.0498917	1.54664	0.548808	0.947941
AT5G61790.1	CNX1, ATCNX1 | calnexin 1 | chr5:24827394-24829642 REVERSE LENGTH=530	12.64	7	25	0.0360678	2.48587	Cluster upregulated 24h_KR	+		75.44	48.55	56.19	60.9	53.39	27.68	20.77	0	0	0	0	45.79	49.1907	96.34	82.0171	99.87	66.27	114.302	37.37	52.49	89.06	44.8272	0	44.65		0.401048	0.401048	-0.401048	0.401048	2.00524	-0.802095	-0.802095	-1.20314	-1.20314	-1.20314	-1.20314	0	0.802095	1.20314	1.60419
AT2G21660.1	ATGRP7, CCR2, GR-RBP7, GRP7 | cold, circadian rhythm, and rna binding 2 | chr2:9265477-9266316 REVERSE LENGTH=176	31.82	8	47	0.0224516	3.03346	Cluster upregulated 24h_KR	+		30.14	62.56	21.66	72.67	181.372	0	0	0	0	60.07	0	65.26	90.1707	86.3543	144.384	223.656	132.66	209.47	0	166.371	122.75	53.25	0	87.8		0	0	-0.409735	0.409735	2.04868	-0.819471	-0.819471	-0.819471	-0.819471	0	-0.819471	0	0.819471	1.22921	1.63894
AT2G16600.1	ROC3 | rotamase CYP 3 | chr2:7200862-7201383 FORWARD LENGTH=173	32.37	11	65	0.0270204	2.70276	Cluster upregulated 24h_KR	+		107.34	175.937	335.17	196.82	158.79	125.97	0	85.67	0	76.4446	77.17	149.985	168.809	171.448	217.12	221.929	245.988	290.799	0	140.1	114.08	93.11	106.7	101.456		-0.575961	0.191987	0.575961	0.191987	0.959935	-0.575961	-1.34391	-0.191987	-1.72788	-0.959935	-0.959935	0.191987	0.191987	0.191987	0.575961
AT1G56340.1	CRT1, CRT1a, AtCRT1a | calreticulin 1a | chr1:21090059-21092630 REVERSE LENGTH=425	10.35	6	49	0.0335172	2.53813	Cluster upregulated 24h_KR	+		63.0934	63.7655	88.47	40.89	70.89	40.89	44.16	53.16	0	20.08	43.89	109.784	147.64	130.718	134.306	220.381	162.354	295.779	30.34	106.04	131.77	30.32	45.9	68.7		0.389314	-0.194657	-0.194657	0.389314	0	-0.194657	-0.389314	-0.194657	-0.778627	-0.778627	-0.389314	0.58397	0.389314	0.58397	0.973284
AT3G01190.1	Peroxidase superfamily protein | chr3:67236-68477 REVERSE LENGTH=321	42.37	24	163	0.0268837	2.77034	Cluster upregulated 24h_KR	+		252.627	277.546	513.058	386.258	408.725	206.56	49.93	272.027	48.9	40.61	183.314	494.109	481.202	639.67	702.079	477.706	387.755	543.185	430.534	588.167	497.466	313.922	374.83	414.21		-0.784239	-0.904892	0.784239	0.542935	0.904892	-0.784239	-1.50815	-0.904892	-1.62881	-1.87011	-1.02554	0.0603261	-0.0603261	0.904892	1.3875
AT5G64100.1	Peroxidase superfamily protein | chr5:25650824-25652062 REVERSE LENGTH=331	34.74	19	95	0.004	5.10864	Cluster upregulated 24h_KR	+		98.03	99.1316	296.329	207.565	249.671	143.72	73.6111	134.421	48.96	21.16	96.2198	200.821	515.452	280.039	647.356	362.344	410.074	587.054	229.94	224.41	215.85	57.4417	214.796	172.198		-0.644302	-0.527156	0.0585729	0.0585729	0.527156	-0.527156	-0.878594	-0.644302	-1.11289	-1.46432	-0.761448	0.175719	1.46432	0.644302	1.81576
AT4G30170.1	Peroxidase family protein | chr4:14762922-14764482 FORWARD LENGTH=325	46.15	25	263	0.0169524	3.34706	Cluster upregulated 24h_KR	+		232.666	198.904	436.525	419.653	538.468	302.11	162.904	284.585	82.81	167.384	340.395	402.861	639.425	638.685	869.7	728.021	642.048	568.523	255.1	582.172	407.223	263.325	384.775	528.458		-0.285466	-0.856398	0.0570932	-0.17128	0.628026	-0.628026	-1.08477	-1.08477	-1.76989	-1.42733	-0.628026	0.399653	0.513839	1.31314	1.88408
[truncated: 33 more columns]

## Sheet: Peptide Info for 1 Peptide IDs
Additional peptide information for single peptide-based protein identifications (all with scores surpassing the 1% peptide and proteins FDR thresholds, i.e. q-values <0.01) in accordance with Molecular and Cellular Proteomics
issued guidelines (Paris Report; http://www.mcponline.org/site/misc/ParisReport_Final.xhtml).
Accession Nr	Protein Name	Σ%Coverage	Σ# Peptides	Σ# PSMs	Peptide Sequence	Missed Cleavages	Modifications	MH+ [Da]	m/z [Da]	Charge	Precursor Mass Error [ppm]	Ion Score	Expect Value
AT2G36100.1	Uncharacterised protein family (UPF0497) | chr2:15159744-15160669 REVERSE LENGTH=206	7.28	1	7	ESTTIDVGEPSTVTK	0	None	1563.78	782.392	2	0.97	49	0.00026
Accession Nr	Protein Name	Σ%Coverage	Σ# Peptides	Σ# PSMs	Peptide Sequence	Missed Cleavages	Modifications	MH+ [Da]	m/z [Da]	Charge	Precursor Mass Error [ppm]	Ion Score	Expect Value
AT2G32300.1	UCC1 | uclacyanin 1 | chr2:13722510-13723464 FORWARD LENGTH=261	5.36	1	3	TDHTIGGPSGWTVG	0	None	1384.65	692.827	2	-2.13	59	0.00066
Accession Nr	Protein Name	Σ%Coverage	Σ# Peptides	Σ# PSMs	Peptide Sequence	Missed Cleavages	Modifications	MH+ [Da]	m/z [Da]	Charge	Precursor Mass Error [ppm]	Ion Score	Expect Value
AT5G39580.1	Peroxidase superfamily protein | chr5:15847281-15849027 REVERSE LENGTH=319	4.7	1	1	RQLEAACPGVVSCAD	0	C7(Carbamidomethyl); C13(Carbamidomethyl)	1632.75	816.879	2	1.9	39	0.059
Accession Nr	Protein Name	Σ%Coverage	Σ# Peptides	Σ# PSMs	Peptide Sequence	Missed Cleavages	Modifications	MH+ [Da]	m/z [Da]	Charge	Precursor Mass Error [ppm]	Ion Score	Expect Value
AT5G41520.1	RNA binding Plectin/S10 domain-containing protein | chr5:16609377-16610583 REVERSE LENGTH=180	6.67	1	34	AGAPADYQPGFR	0	None	1249.6	625.302	2	1.21	50	0.0058
Accession Nr	Protein Name	Σ%Coverage	Σ# Peptides	Σ# PSMs	Peptide Sequence	Missed Cleavages	Modifications	MH+ [Da]	m/z [Da]	Charge	Precursor Mass Error [ppm]	Ion Score	Expect Value
AT3G07195.1	RPM1-interacting protein 4 (RIN4) family protein | chr3:2288959-2290309 FORWARD LENGTH=225	8	1	27	APPADQLYGGGGSGGGGR	0	None	1573.74	787.372	2	0.98	56	5.6e-05
Accession Nr	Protein Name	Σ%Coverage	Σ# Peptides	Σ# PSMs	Peptide Sequence	Missed Cleavages	Modifications	MH+ [Da]	m/z [Da]	Charge	Precursor Mass Error [ppm]	Ion Score	Expect Value
AT5G10780.1	CONTAINS InterPro DOMAIN/s: Uncharacterised conserved protein UCP017207, transmembrane protein 85 (InterPro:IPR016687), Protein of unknown function DUF1077 (InterPro:IPR009445);Has 30201 Blast hits to 17322 proteins in 780 species: Archae - 12;Bacteria - 1396;Metazoa - 17338;Fungi - 3422;Plants - 5037;Viruses - 0;Other Eukaryotes - 2996 (source: NCBI BLink). | chr5:3408422-3409759 FORWARD LENGTH=…	7.22	1	7	VEFSDQSTVPSSR	0	None	1438.69	719.847	2	4.18	93	2.6e-07
Accession Nr	Protein Name	Σ%Coverage	Σ# Peptides	Σ# PSMs	Peptide Sequence	Missed Cleavages	Modifications	MH+ [Da]	m/z [Da]	Charge	Precursor Mass Error [ppm]	Ion Score	Expect Value
AT5G12140.1	ATCYS1, CYS1 | cystatin-1 | chr5:3923295-3923936 REVERSE LENGTH=101	15.84	1	20	DIDANANDLQVESLAR	0	None	1743.86	872.431	2	2.38	77	1.3e-05
Accession Nr	Protein Name	Σ%Coverage	Σ# Peptides	Σ# PSMs	Peptide Sequence	Missed Cleavages	Modifications	MH+ [Da]	m/z [Da]	Charge	Precursor Mass Error [ppm]	Ion Score	Expect Value
AT1G47200.1	WPP2 | WPP domain protein 2 | chr1:17298181-17298723 REVERSE LENGTH=180	8.89	1	8	YGVASNAVSSDDDGIK	0	None	1597.73	799.369	2	-2.01	87	8.3e-07
